# Supplementary material for: Using structural diversity to measure the complexity of technologies
Source: PLoS One. 2019 May 21;14(5):e0216856. doi: 10.1371/journal.pone.0216856 (PMC6528977; doi:10.1371/journal.pone.0216856)
Supplement: S5 Table — (XLSX) [file pone.0216856.s007.xlsx]

## Sheet: Sheet 1
CPC	Year	Structural	Patents	High-tech	Median.age.patents	Inventors.per.patent	Spatial.Gini	Number.CPCs.per.patent
A01B	1980	9.4961	93	0	0.793478	1.26882	0.872	2
A01C	1980	4.97874	68	0	0.633028	1.26471	0.887	2
A01D	1980	5.56818	142	0	0.723837	1.3169	0.834	2
A01F	1980	6.29191	64	0	0.557143	1.28125	0.924	2
A01G	1980	6.34326	168	0	1.08772	1.41667	0.836	2
A01H	1980	3.24951	16	0	0.955556	2.0625	0.974	3
A01J	1980	4.02415	41	0	0.541667	1.34146	0.934	2
A01K	1980	6.98369	183	0	0.807229	1.19126	0.838	2
A01L	1980	0	3	0	0.5	1	0.987	2.5
A01M	1980	5.6153	53	0	0.90678	1.22642	0.894	1.5
A01N	1980	10.3266	1222	0	1.20754	1.518	0.944	3
A21B	1980	0.239673	13	0	1.22222	1.15385	0.946	2
A21C	1980	3.33785	33	0	0.932203	1.12121	0.911	2.5
A21D	1980	4.24819	40	0	0.895652	1.775	0.922	4
A22B	1980	2.45864	22	0	0.961538	0.909091	0.974	1
A22C	1980	8.98673	102	0	0.788618	1.31373	0.934	2
A23B	1980	2.81837	46	0	0.874172	1.76087	0.931	3
A23C	1980	5.0054	83	0	0.692308	1.89157	0.892	4.5
A23D	1980	7.21545	24	0	0.544118	1.45833	0.968	2
A23F	1980	3.69161	45	0	1.05426	1.53333	0.954	3
A23G	1980	5.94887	91	0	0.568513	1.47253	0.897	4
A23J	1980	4.70313	82	0	0.583732	1.56098	0.902	3
A23K	1980	5.7001	123	0	0.937238	1.95122	0.889	4
A23L	1980	5.16647	269	0	0.824645	1.92565	0.839	3
A23N	1980	1.13705	27	0	0.484848	1.14815	0.927	2
A23P	1980	4.62631	25	0	1.09804	1.72	0.96	4
A23V	1980	6.65151	15	0	0.642857	1.8	0.983	3
A23Y	1980			0
A24B	1980	6.04589	49	0	0.96124	2.08163	0.968	2
A24C	1980	3.01976	40	0	1.02128	1.75	0.971	2
A24D	1980	0	15	0	0.794118	1.6	0.979	1.5
A24F	1980	0	15	0	0.935484	1.46667	0.971	2
A41B	1980	1.55032	13	0	0.75	1.38462	0.983	5
A41C	1980		2	0	1.33333	1	0.992
A41D	1980	7.37881	49	0	0.64	1.34694	0.929	3
A41F	1980	1.47055	6	0	0.9	1.66667	0.983	5.5
A41G	1980	0	2	0	2	1	0.996
A41H	1980	5.16093	15	0	1.08	1.53333	0.969	3
A42B	1980	0	21	0	0.577778	1.66667	0.953	3
A42C	1980	0	4	0	0.777778	2.25	0.99	11.5
A43B	1980	3.99716	81	0	0.612613	1.24691	0.871	2
A43C	1980	3.52597	12	0	0.47619	1	0.979	3
A43D	1980	0	24	0	0.395833	2.5	0.969	1.5
A44B	1980	5.7856	71	0	0.684685	1.15493	0.919	3
A44C	1980	3.75348	34	0	0.555556	1.17647	0.945	3
A44D	1980	1.47055	2	0	1.5	1	0.992
A45B	1980	0.239673	7	0	0.105263	1.28571	0.975	2.5
A45C	1980	2.79361	43	0	0.989247	1.34884	0.923	3
A45D	1980	3.52298	65	0	0.75817	1.43077	0.936	2
A45F	1980	4.26718	19	0	0.694444	1.15789	0.966	2.5
A46B	1980	5.3714	30	0	0.868056	1.3	0.946	5
A46D	1980	3.20151	15	0	0.774194	1.2	0.983	3
A47B	1980	4.27476	159	0	1.00236	1.27044	0.86	2.5
A47C	1980	5.36009	164	0	0.877264	1.20122	0.839	3
A47D	1980	0	14	0	0.44	1.21429	0.96	2
A47F	1980	0	59	0	0.69	1.28814	0.901	2
A47G	1980	3.5493	63	0	1.04545	1.15873	0.884	2
A47H	1980	0	11	0	1.35	0.909091	0.975	3
A47J	1980	5.56748	157	0	1.03058	1.2293	0.854	2
A47K	1980	0	87	0	0.767196	1.26437	0.894	2
A47L	1980	8.60099	127	0	0.955556	1.44882	0.871	3
A61B	1980	6.03244	673	0	0.892817	1.52303	0.841	3
A61C	1980	9.30025	167	0	1.10794	1.35928	0.921	2
A61D	1980	3.89366	31	0	0.551724	1.51613	0.949	2
A61F	1980	8.54233	340	0	1.0498	1.44118	0.835	4
A61G	1980	5.92684	93	0	0.868159	1.43011	0.868	3
A61H	1980	5.33375	46	0	1.26667	1.32609	0.926	3
A61J	1980	6.31061	55	0	1	1.36364	0.936	4
A61K	1980	8.4515	1444	0	0.954123	1.9626	0.856	4
A61L	1980	6.48087	300	0	0.874368	1.76333	0.848	4
A61M	1980	5.99015	387	0	0.710933	1.56589	0.844	3
A61N	1980	6.13019	192	0	1.24673	1.5625	0.895	2
A61Q	1980	9.80901	290	0	0.888068	1.67241	0.914	5
A62B	1980	1.77114	42	0	0.75	1.38095	0.932	2
A62C	1980	4.04905	54	0	0.75641	1.09259	0.92	3
A62D	1980	6.06649	25	0	0.67619	1.88	0.969	2.5
A63B	1980	6.55747	142	0	0.982704	1.33099	0.856	3
A63C	1980	4.16949	107	0	0.747508	1.30841	0.905	2
A63D	1980	0	3	0	0.25	1	0.993	2
A63F	1980	6.54487	67	0	0.650602	1.50746	0.938	2
A63G	1980	0	10	0	1.20833	1.5	0.964	3
A63H	1980	5.38522	70	0	0.75188	1.34286	0.91	2
A63J	1980	2.31635	4	0	1	1	0.983
A63K	1980		4	0	0.5	1.5	0.983	1
B01B	1980	0	1	0	2	4	0.994
B01D	1980	7.60769	1087	0	0.846029	1.77001	0.816	4
B01F	1980	6.91055	311	0	0.922078	1.86495	0.853	5
B01J	1980	7.83262	1146	0	0.940126	2.02967	0.872	5
B01L	1980	4.23001	79	0	0.919355	1.62025	0.916	3
B02B	1980	3.61341	8	0	1.06667	1.5	0.974	2
B02C	1980	4.44798	97	0	1.08835	1.43299	0.875	2
B03B	1980	8.75326	59	0	0.707602	1.74576	0.906	5
B03C	1980	3.63272	74	0	0.703557	1.71622	0.949	3
B03D	1980	7.0841	31	0	0.69697	1.67742	0.961	8
B04B	1980	5.79239	88	0	0.682171	1.43182	0.914	3
B04C	1980	7.70564	38	0	0.585526	1.73684	0.927	5
B05B	1980	4.1032	243	0	0.828471	1.47737	0.841	3
B05C	1980	6.35398	100	0	0.908046	1.56	0.899	3.5
B05D	1980	7.45295	163	0	0.821727	1.84049	0.894	5
B06B	1980	3.60693	48	0	0.84466	1.64583	0.945	3
B07B	1980	5.18508	64	0	1.0198	1.65625	0.902	4
B07C	1980	3.54921	47	0	0.865546	1.80851	0.921	3
B08B	1980	3.36484	90	0	0.683417	1.36667	0.892	3
B09B	1980	8.4495	22	0	0.525	1.5	0.961	7
B09C	1980	1.47055	3	0	0.4	1.66667	0.987	3
B21B	1980	5.0381	116	0	0.681275	1.78448	0.905	3
B21C	1980	3.07914	112	0	0.912766	2.0625	0.848	3
B21D	1980	6.07185	261	0	0.93007	1.47126	0.811	3
B21F	1980	4.35415	46	0	0.711656	1.45652	0.943	3
B21G	1980	0	3	0	0	1.33333	0.99	3
B21H	1980	0	15	0	1.36364	1.33333	0.967	2
B21J	1980	0	42	0	1	1.35714	0.908	3
B21K	1980	5.11342	43	0	0.958763	1.76744	0.919	3
B21L	1980	0	3	0	0.833333	1.33333		2
B22C	1980	2.94094	96	0	0.94332	1.57292	0.883	2
B22D	1980	3.75137	323	0	0.716401	1.59443	0.877	2
B22F	1980	7.52505	125	0	0.719626	1.736	0.919	4
B23B	1980	5.81688	183	0	0.776371	1.37158	0.898	4
B23C	1980	7.23155	33	0	0.643678	1.18182	0.962	5
B23D	1980	5.46067	117	0	0.860714	1.47009	0.86	4
B23F	1980	4.06826	26	0	0.910714	1.07692	0.987	4
B23G	1980	0	10	0	1.05556	1.3	0.967	3
B23H	1980	5.09246	43	0	0.737864	1.37209	0.961	1
B23K	1980	7.17361	360	0	0.971132	1.90278	0.849	2
B23P	1980	5.86432	116	0	0.971311	1.7931	0.871	4
B23Q	1980	5.60654	278	0	0.882622	1.53597	0.874	3
B24B	1980	2.46532	131	0	0.940141	1.52672	0.827	2
B24C	1980	3.16439	53	0	1.07018	1.50943	0.939	2
B24D	1980	7.19008	50	0	0.823009	1.66	0.943	3
B25B	1980	5.15677	129	0	0.881679	1.34109	0.857	2
B25C	1980	0	37	0	0.83908	1.45946	0.96	2
B25D	1980	5.07324	51	0	0.808383	1.41176	0.952	3.5
B25F	1980	3.6925	8	0	0.647059	2	0.981	3
B25G	1980	2.51921	16	0	0.5625	1.375	0.954	3
B25H	1980	3.81477	25	0	1.15909	1.24	0.957	2
B25J	1980	5.71	83	0	0.973171	1.85542	0.93	4
B26B	1980	3.62622	44	0	0.941176	1.25	0.949	2
B26D	1980	5.57272	91	0	1.05	1.49451	0.877	7
B26F	1980	5.27143	48	0	0.884211	1.64583	0.911	3
B27B	1980	6.09668	56	0	0.747664	1.26786	0.925	4
B27C	1980	4.22841	16	0	0.863636	1.125	0.97	2
B27D	1980		3	0	0.25	1	0.987	1.5
B27F	1980	2.74398	25	0	1	1.2	0.939	2
B27G	1980	6.86619	35	0	0.810345	1.48571	0.949	2
B27H	1980	0	1	0	1	1
B27J	1980	0	1	0	0	1	0.996	5
B27K	1980	6.22686	31	0	0.804878	2.03226	0.946	5
B27L	1980	1.28093	19	0	0.423077	1.21053	0.952	2
B27M	1980	4.38121	19	0	0.56	1	0.935	2
B27N	1980	6.59429	34	0	1.12346	1.61765	0.933	6
B28B	1980	3.44628	136	0	0.768595	1.40441	0.807	3
B28C	1980	0	26	0	0.88	1.26923	0.932	2.5
B28D	1980	4.47882	42	0	0.857143	1.42857	0.913	4
B29B	1980	8.90834	142	0	1.07105	1.85211	0.907	8
B29C	1980	10.3969	1089	0	0.947419	1.68595	0.776	7
B29D	1980	7.26516	235	0	0.913994	1.57872	0.854	4
B29K	1980	10.3221	363	0	0.907818	1.88705	0.8	9
B29L	1980	10.1931	343	0	0.810588	1.65015	0.814	9
B30B	1980	4.5619	137	0	0.738994	1.37956	0.824	3
B31B	1980	8.57544	88	0	0.941368	1.32955	0.902	4
B31C	1980	0	5	0	1.5	1	0.989	2
B31D	1980	8.68579	13	0	0.6875	1.23077	0.962	5
B31F	1980	7.39667	32	0	0.693333	1.6875	0.952	2.5
B32B	1980	9.64306	368	0	0.963241	1.85326	0.848	7
B33Y	1980			0
B41B	1980	3.15776	13	0	0.833333	2.23077	0.972	3
B41C	1980	4.76507	19	0	1.1875	1.42105	0.957	6
B41D	1980			0
B41F	1980	2.34337	193	0	0.826196	1.20207	0.931	2
B41G	1980	0	2	0	0	1	0.992	4
B41J	1980	4.38603	529	0	0.672229	1.63327	0.926	2
B41K	1980	4.5778	34	0	0.783784	1.32353	0.977	2
B41L	1980	0	13	0	1.04545	1.15385	0.978	2
B41M	1980	8.62156	169	0	0.67603	1.81065	0.932	3
B41N	1980	3.25621	43	0	0.910891	1.55814	0.954	4
B41P	1980	3.52688	15	0	0.846154	1.46667	0.967	2.5
B42B	1980	0	13	0	0.857143	1.46154	0.965	1.5
B42C	1980	4.81271	25	0	0.7	1.64	0.96	2.5
B42D	1980	11.3707	51	0	1.19578	1.45098	0.946	3
B42F	1980	0	46	0	0.738095	1.26087	0.93	2
B42P	1980			0
B43K	1980	1.62916	35	0	0.545455	1.34286	0.95	2
B43L	1980	0	33	0	0.5	1.21212	0.904	2
B43M	1980	0	13	0	0.833333	1.30769	0.996	1
B44B	1980	5.49087	20	0	0.875	1.45	0.954	3
B44C	1980	6.40989	56	0	1.04918	1.39286	0.931	4
B44D	1980	6.55449	19	0	0.378788	1.68421	0.972	3
B44F	1980	6.44392	18	0	0.973684	1.66667	0.981	3
B60B	1980	4.87852	102	0	0.841026	1.44118	0.895	3
B60C	1980	5.19885	130	0	1.10553	1.40769	0.913	3
B60D	1980	2.47181	37	0	0.736364	1.48649	0.931	3
B60F	1980		4	0	1	1	0.987	1
B60G	1980	6.98222	118	0	0.663435	1.49153	0.9	5
B60H	1980	4.7814	65	0	0.673554	2.07692	0.93	4
B60J	1980	4.81205	96	0	0.805243	1.3125	0.934	2
B60K	1980	6.08733	225	0	0.753223	1.55111	0.89	4
B60L	1980	10.4473	83	0	0.693694	1.56627	0.949	6
B60M	1980		7	0	0.0526316	2.42857	0.962	1
B60N	1980	5.59902	107	0	0.802817	1.39252	0.932	4
B60P	1980	3.54197	136	0	1.00901	1.24265	0.845	2
B60Q	1980	6.30583	65	0	0.879699	1.44615	0.882	2.5
B60R	1980	7.21326	225	0	0.847059	1.49778	0.865	2
B60S	1980	5.64085	61	0	1.22222	1.39344	0.914	2.5
B60T	1980	5.29435	263	0	0.705111	1.42966	0.935	2
B60V	1980		6	0	0.75	1	0.975	2
B60W	1980	7.87109	48	0	0.884021	1.875	0.962	7
B60Y	1980	6.71499	12	0	1.66667	1.75	0.974	9.5
B61B	1980	2.48896	31	0	0.968254	1.25806	0.964	3
B61C	1980	3.0712	28	0	0.52381	1.5	0.98	3.5
B61D	1980	2.90592	38	0	0.9375	1.78947	0.935	4
B61F	1980	6.07081	49	0	0.96129	1.59184	0.955	3
B61G	1980	4.15044	8	0	1	2.875	0.981	2
B61H	1980	4.27301	26	0	0.802469	1.57692	0.976	3
B61J	1980			0
B61K	1980	2.12265	15	0	0.36	1.4	0.979	1
B61L	1980	4.2516	37	0	0.79661	1.62162	0.97	2
B62B	1980	2.73501	53	0	0.766467	1.32075	0.906	3
B62C	1980			0
B62D	1980	4.32747	354	0	0.943517	1.39266	0.838	3
B62H	1980	0	8	0	0.333333	1.25	0.972	2
B62J	1980	2.62241	39	0	0.720588	1.33333	0.909	2
B62K	1980	2.90405	47	0	0.823529	1.2766	0.926	3
B62L	1980	4.55122	10	0	1.05556	1.5	0.992	4
B62M	1980	2.26881	62	0	0.990991	1.09677	0.938	2
B63B	1980	4.30367	219	0	0.803612	1.24658	0.823	2
B63C	1980	1.90617	47	0	0.620253	1.29787	0.92	3
B63G	1980	1.06784	9	0	0.352941	1.66667	0.974	3
B63H	1980	5.3518	75	0	0.674074	1.28	0.891	2
B63J	1980	0	10	0	0.764706	1.4	0.968	4
B64B	1980	0	9	1	1.15385	1	0.996	1
B64C	1980	4.93636	105	1	0.611486	1.65714	0.958	3
B64D	1980	2.88262	59	1	0.672	1.35593	0.954	3
B64F	1980	0	21	1	0.92	1.80952	0.959	1
B64G	1980	5.09095	21	1	0.526316	1.33333	0.979	3
B65B	1980	6.8394	325	0	1.03361	1.28	0.793	2
B65C	1980	7.28741	71	0	0.819608	1.39437	0.946	3
B65D	1980	7.4736	911	0	0.951025	1.32382	0.751	2
B65F	1980	6.39638	34	0	0.973684	1.20588	0.946	3
B65G	1980	3.6972	484	0	0.900474	1.40909	0.779	3
B65H	1980	6.16127	522	0	0.953428	1.51916	0.824	3
B66B	1980	6.43134	53	0	0.859259	1.32075	0.935	2
B66C	1980	2.47394	100	0	0.867816	1.32	0.826	2
B66D	1980	0	33	0	0.970588	1.51515	0.924	2
B66F	1980	2.91245	99	0	0.71	1.19192	0.876	2
B67B	1980	2.34634	31	0	0.642857	1.12903	0.944	3
B67C	1980	3.0165	23	0	0.942308	1.30435	0.953	3.5
B67D	1980	6.52245	63	0	0.765101	1.34921	0.926	4
B68B	1980		2	0	1	1.5	0.987
B68C	1980		2	0	0.666667	1	0.992	2
B68F	1980			0
B68G	1980	4.13166	11	0	1	1.54545	0.964	3
B81B	1980			0
B81C	1980			0
B82B	1980			0
B82Y	1980	8.87592	48	0	1.01333	2.16667	0.962	6
C01B	1980	8.14705	583	0	1.10795	1.8765	0.88	4
C01C	1980	6.60087	23	0	1.33333	2	0.959	5
C01D	1980	4.25754	26	0	1.51579	2.26923	0.956	2.5
C01F	1980	8.18599	89	0	1.06471	2.29213	0.899	4
C01G	1980	8.67901	138	0	0.66548	2.21014	0.907	5
C01P	1980	10.4901	194	0	0.837136	2.15464	0.903	6
C02F	1980	8.20382	465	0	1.10251	1.73548	0.83	4
C03B	1980	6.90337	208	0	0.799099	1.73077	0.889	3
C03C	1980	6.71265	216	0	1.00085	1.83796	0.863	5
C04B	1980	8.38199	556	0	0.948876	1.89568	0.815	4
C05B	1980	4.308	18	0	1.25806	1.72222	0.941	2
C05C	1980	0	16	0	1.27083	2.875	0.964	2
C05D	1980	4.21345	12	0	0.846154	2	0.974	5
C05F	1980	6.95063	47	0	0.960317	1.80851	0.932	3
C05G	1980	6.15596	16	0	0.962963	1.625	0.977	2
C06B	1980	3.64486	43	0	1.27647	2.18605	0.946	2
C06C	1980	0	7	0	1.26667	1.42857	0.98	4
C06D	1980	0	6	0	1	1.5	0.996	2
C06F	1980	0	1	0	1	4	0.992
C07B	1980	9.63397	60	0	1.21739	2.38333	0.962	7.5
C07C	1980	10.0328	3155	0	1.0571	1.89699	0.901	3
C07D	1980	10.3148	3626	0	1.10675	1.94071	0.901	3
C07F	1980	7.94454	708	0	1.20141	2.10028	0.912	4
C07G	1980	6.26992	6	0	2.51282	2	0.993	3
C07H	1980	6.53295	229	0	0.981802	2.70306	0.909	3
C07J	1980	8.39874	167	0	1.08941	1.87425	0.961	3
C07K	1980	9.00612	433	0	0.929401	2.16628	0.907	4
C08B	1980	3.98625	102	0	0.927215	2.19608	0.892	2
C08C	1980	4.11696	42	0	1.20588	2.09524	0.958	4
C08F	1980	7.17864	1149	0	1.05264	1.97215	0.902	2
C08G	1980	7.59719	1416	0	1.15614	1.92797	0.921	4
C08H	1980	4.75885	5	0	0.307692	2.2	0.99	2
C08J	1980	8.77512	577	0	1.07782	1.95841	0.883	5
C08K	1980	8.57519	834	0	1.10962	1.83573	0.907	3
C08L	1980	8.34845	900	0	0.986719	1.95333	0.913	4
C09B	1980	7.0794	600	0	0.692196	1.435	0.965	2
C09C	1980	10.1857	95	0	0.937322	2.17895	0.934	5
C09D	1980	8.01927	610	0	1.00286	1.91148	0.898	4
C09F	1980	2.85748	11	0	1.2	1.81818	0.982	3
C09G	1980	0	10	0	0.607143	2.3	0.979	2
C09H	1980	3.09529	8	0	0.818182	1.25	0.974	5
C09J	1980	8.30543	252	0	0.96612	1.98016	0.908	3
C09K	1980	6.54012	394	0	0.914777	1.99492	0.884	4
C10B	1980	8.17726	120	0	0.736181	1.71667	0.944	2
C10C	1980	3.54582	18	0	0.324324	2	0.974	2
C10F	1980	0	3	0	1	1	0.993
C10G	1980	5.3757	294	0	0.918047	1.91837	0.908	3
C10H	1980		1	0	1	1
C10J	1980	11.237	91	0	1.17332	1.65934	0.945	9
C10K	1980	7.84775	30	0	0.941748	1.33333	0.966	5
C10L	1980	8.54342	186	0	0.846381	1.82258	0.912	3
C10M	1980	12.7459	191	0	1.2243	1.89005	0.922	16
C10N	1980	12.8675	124	0	1.10372	1.82258	0.93	20
C11B	1980	9.02058	137	0	0.827068	1.72993	0.945	4
C11C	1980	7.34751	21	0	0.588235	1.95238	0.968	3
C11D	1980	7.15915	352	0	1.05316	1.97159	0.923	3
C12C	1980	7.79003	37	0	0.698718	2.48649	0.926	5
C12F	1980	0	3	0	0	2	0.99	4
C12G	1980	0	14	0	0.555556	1.85714	0.967	5.5
C12H	1980	0	6	0	0.666667	2.33333	0.98	2
C12J	1980	7.63615	3	0	0.166667	2	0.992	11.5
C12L	1980	0	1	0	0	1	0.996	4
C12M	1980	8.53282	94	0	0.546845	1.59574	0.872	6
C12N	1980	7.55094	386	1	0.724199	2.22539	0.848	4
C12P	1980	7.44508	305	1	0.810443	2.80984	0.872	3
C12Q	1980	9.20006	202	1	0.812283	1.95545	0.936	4
C12R	1980	6.34964	123	0	0.835938	3.68293	0.912	4
C12Y	1980	6.55639	25	0	0.820755	2.88	0.94	6
C13B	1980	1.29937	29	0	0.577465	1.68966	0.945	3
C13K	1980	4.48403	29	0	0.78125	1.89655	0.946	1.5
C14B	1980	2.05573	10	0	1.2	1.1	0.966	2
C14C	1980	4.37338	29	0	1.37795	2.55172	0.976	2
C21B	1980	7.10498	104	0	0.898551	1.92308	0.924	2
C21C	1980	4.93281	145	0	0.877876	1.95862	0.915	2.5
C21D	1980	4.26279	132	0	0.734	2.0303	0.874	3
C22B	1980	8.38466	251	0	0.821015	1.96414	0.875	4
C22C	1980	4.49824	241	0	0.887798	1.93361	0.859	2
C22F	1980	2.64251	32	0	0.888889	1.71875	0.978	2
C23C	1980	6.01775	336	0	0.735163	2.04464	0.862	3
C23D	1980	5.90103	10	0	1.31034	1.7	0.982	4.5
C23F	1980	9.62025	117	0	0.964169	1.99145	0.918	3
C23G	1980	5.6251	59	0	0.601156	2.11864	0.921	2
C25B	1980	6.42518	265	0	0.95302	1.71321	0.901	2
C25C	1980	5.84284	96	0	0.602694	1.84375	0.928	2
C25D	1980	5.62891	159	0	0.66877	2.06289	0.861	2
C25F	1980	5.2102	22	0	0.84375	2.31818	0.944	4
C30B	1980	7.65445	105	0	0.651376	1.6381	0.952	5
C40B	1980	4.50057	6	1	0	2.16667	0.992	15
D01B	1980		2	0	2	0.5	0.996
D01C	1980			0
D01D	1980	8.25119	96	0	0.903409	2.125	0.925	4
D01F	1980	6.8015	127	0	0.586387	2.08661	0.925	4
D01G	1980	5.27895	45	0	1.30556	1.48889	0.953	2
D01H	1980	0.717318	86	0	0.910526	1.2093	0.948	1
D02G	1980	6.45481	90	0	1.15789	1.88889	0.943	2
D02H	1980	4.10922	5	0	0.933333	2.2	0.983	2
D02J	1980	1.87965	8	0	0.681818	2.625	0.974	1
D03C	1980	2.58008	27	0	0.671053	1.07407	0.977	2
D03D	1980	8.17551	107	0	0.647687	1.4486	0.908	2
D03J	1980	0	8	0	0.444444	1.125	0.986	2
D04B	1980	3.83646	61	0	0.675824	1.59016	0.927	2
D04C	1980	2.05069	5	0	0.545455	1.4	0.983	1.5
D04D	1980	0	2	0	0.6	2.5	0.996	3
D04G	1980	0	3	0	1	1	0.992
D04H	1980	7.58198	118	0	0.896053	1.88136	0.922	7
D05B	1980	6.5457	73	0	0.924324	1.13699	0.952	2
D05C	1980	6.51723	16	0	0.695652	1.3125	0.953	3
D05D	1980	8.31151	30	0	0.922078	1.23333	0.959	3.5
D06B	1980	4.47928	91	0	0.854369	1.53846	0.928	2
D06C	1980	3.75014	32	0	1.17021	1.3125	0.924	3
D06F	1980	5.38334	121	0	0.685535	1.34711	0.884	3
D06G	1980		2	0	0.333333	1.5	0.992	1
D06H	1980	6.04964	15	0	0.791667	1.6	0.963	3
D06J	1980	0	1	0	1	1	0.996
D06L	1980	5.83383	54	0	0.909677	1.87037	0.972	3
D06M	1980	6.74736	203	0	0.937425	1.8867	0.927	4
D06N	1980	7.43162	70	0	0.787755	2.07143	0.924	10
D06P	1980	6.37066	164	0	0.838134	1.84756	0.967	3
D06Q	1980	6.67057	10	0	1.42105	1.3	0.989	7.5
D07B	1980	5.5052	29	0	1.19118	1.62069	0.893	4
D10B	1980	8.0372	49	0	0.763736	1.91837	0.952	8
D21B	1980	5.55527	21	0	0.705882	1.71429	0.954	6
D21C	1980	7.39015	70	0	0.877778	1.94286	0.898	3
D21D	1980	3.2251	18	0	0.868421	1.66667	0.975	3.5
D21F	1980	6.08015	92	0	0.782609	1.51087	0.899	3
D21G	1980	2.38752	18	0	0.6	1.5	0.955	3
D21H	1980	7.85583	256	0	0.895548	1.88672	0.907	5
D21J	1980	4.7639	2	0	1.5	2.5	0.996	10
E01B	1980	1.26771	56	0	1.14706	1.25	0.937	2
E01C	1980	4.96699	104	0	0.876712	1.41346	0.841	3
E01D	1980	1.97346	33	0	0.938272	1.18182	0.945	3
E01F	1980	5.4892	69	0	0.949275	1.14493	0.885	2.5
E01H	1980	2.72173	25	0	1.17568	1.44	0.955	2.5
E02B	1980	3.58946	130	0	0.9	1.27692	0.857	2
E02C	1980	0	1	0	0	1	0.996	3
E02D	1980	4.14096	159	0	0.968354	1.30818	0.835	3
E02F	1980	4.11236	129	0	0.92	1.3876	0.862	4
E03B	1980	4.86938	21	0	1	2.19048	0.957	5
E03C	1980	0.747392	40	0	0.921	1.3	0.939	2
E03D	1980	0	45	0	1.218	1.6	0.934	2
E03F	1980	2.05519	39	0	0.857	1.10256	0.94	2
E04B	1980	5.57602	363	0	0.929	1.39394	0.768	3
E04C	1980	6.69337	211	0	0.833	1.38863	0.776	3
E04D	1980	6.27497	105	0	1.01	1.31429	0.888	3
E04F	1980	5.89523	128	0	0.929	1.21094	0.845	2
E04G	1980	3.21662	124	0	0.653	1.32258	0.837	3
E04H	1980	3.82505	138	0	0.922	1.28986	0.837	3
E05B	1980	4.58712	124	0	0.782	1.24194	0.902	3
E05C	1980	2.87805	59	0	0.984	1.32203	0.915	2
E05D	1980	7.90052	90	0	1.149	1.3	0.887	4
E05F	1980	7.02976	77	0	0.947	1.27273	0.929	4.5
E05G	1980	3.43732	25	0	0.55	1.36	0.945	2
E05Y	1980	7.83571	147	0	1.122	1.31293	0.87	4
E06B	1980	6.00466	294	0	1.001	1.34354	0.788	3
E06C	1980	0	15	0	0.975	1.33333	0.956	2.5
E21B	1980	4.60308	253	0	0.739	1.43083	0.857	3
E21C	1980	3.57185	32	0	1.093	1.875	0.949	3.5
E21D	1980	3.58763	87	0	0.909	1.56322	0.919	3
E21F	1980	0	26	0	0.7	1.80769	0.952	3
F01B	1980	4.6537	48	0	0.853	1.3125	0.93	3.5
F01C	1980	6.84591	78	0	0.509	1.33333	0.923	3
F01D	1980	6.2037	119	0	0.807	1.45378	0.951	4
F01K	1980	5.80805	76	0	0.905	1.26316	0.94	4
F01L	1980	6.54486	81	0	0.655	1.48148	0.928	3
F01M	1980	5.29714	23	0	0.671	1.3913	0.964	3.5
F01N	1980	7.56155	69	0	0.929	1.85507	0.917	6
F01P	1980	4.64603	61	0	0.605	1.54098	0.944	4
F02B	1980	9.2638	381	0	0.603	1.46194	0.847	5
F02C	1980	6.37589	78	0	0.761	1.5641	0.954	4
F02D	1980	7.79273	190	0	0.576	1.69474	0.93	4.5
F02F	1980	7.66247	66	0	0.626	1.34848	0.961	5
F02G	1980	6.60037	46	0	0.632	1.30435	0.928	5
F02K	1980	2.84133	23	0	0.517	1.56522	0.987	3
F02M	1980	7.54793	268	0	0.714	1.52985	0.9	4
F02N	1980	4.92023	25	0	0.667	1.64	0.942	3
F02P	1980	4.78213	122	0	0.611	1.7377	0.948	3
F03B	1980	6.26116	43	0	1	1.02326	0.921	3
F03C	1980	0	8	0	1.118	1.125	0.971	1
F03D	1980	7.82259	65	0	0.785	1.32308	0.912	5
F03G	1980	8.24258	45	0	0.825	0.955556	0.952	3.5
F03H	1980			0
F04B	1980	5.89647	187	0	0.831	1.3262	0.874	2
F04C	1980	4.51815	96	0	0.854	1.35417	0.925	2
F04D	1980	5.30303	126	0	0.927	1.44444	0.877	2
F04F	1980	0	27	0	0.723	1.33333	0.948	2
F05B	1980	7.46791	62	0	0.819	1.27419	0.89	5
F05C	1980	7.72276	41	0	0.947	1.68293	0.953	5
F05D	1980	5.36808	41	0	0.511	1.58537	0.976	4
F15B	1980	9.11937	192	0	0.886	1.38542	0.851	2
F15C	1980	3.53378	18	0	1.133	1.38889	0.971	3
F15D	1980	0	11	0	1	1.81818	0.977	3
F16B	1980	5.28755	329	0	0.925	1.29179	0.776	3
F16C	1980	5.75578	299	0	0.91	1.53846	0.856	4
F16D	1980	5.87301	400	0	0.786	1.3375	0.867	3
F16F	1980	3.25665	197	0	0.75	1.46193	0.902	3
F16G	1980	4.56363	78	0	0.97	1.29487	0.905	2.5
F16H	1980	6.07589	447	0	0.747	1.38255	0.839	4
F16J	1980	5.08919	211	0	1.026	1.43128	0.851	3
F16K	1980	4.17273	371	0	0.84	1.42049	0.823	3
F16L	1980	6.85519	539	0	0.885	1.48609	0.771	3
F16M	1980	6.51606	56	0	0.606	1.71429	0.903	4.5
F16N	1980	2.67475	38	0	0.689	1.55263	0.939	4
F16P	1980	3.37612	30	0	0.851	1.5	0.955	4
F16S	1980	0	2	0	1	1	0.996	12
F16T	1980	0	6	0	1.067	1.66667	0.996	3
F17B	1980	0	2	0	2	1	0.996
F17C	1980	10.0453	81	0	1.041	1.66667	0.887	8
F17D	1980	6.50119	22	0	1.535	1.63636	0.953	3
F21H	1980			0
F21K	1980	4.79743	17	0	1.167	1.94118	0.985	3
F21L	1980	3.38073	8	0	0.545	1.875	0.966	3.5
F21S	1980	7.27933	46	0	0.96	1.6087	0.928	4
F21V	1980	5.7138	90	0	0.841	1.55556	0.909	3
F21W	1980	5.59417	17	0	0.906	1.35294	0.962	4
F21Y	1980	7.16965	17	0	0.593	1.58824	0.953	3
F22B	1980	5.199	113	0	1.12	1.62832	0.936	3
F22D	1980	0	2	0	0.75	3	0.996	4.5
F22G	1980	0	5	0	1.167	1.2	0.993	2
F23B	1980	6.46529	19	0	0.341	1.05263	0.957	5
F23C	1980	5.16632	94	0	0.875	1.82979	0.926	4.5
F23D	1980	5.22607	122	0	1.047	1.83607	0.885	2
F23G	1980	7.29548	71	0	0.9	1.66197	0.922	3
F23H	1980	4.60008	14	0	0.861	1.5	0.954	3
F23J	1980	3.50128	44	0	0.655	1.5	0.938	3
F23K	1980	6.06729	55	0	0.919	1.69091	0.895	3
F23L	1980	5.82193	66	0	0.591	1.57576	0.927	4
F23M	1980	5.28949	29	0	1.108	1.86207	0.941	4
F23N	1980	8.54495	79	0	0.288	1.67089	0.912	5
F23Q	1980	5.06574	31	0	0.6	1.35484	0.93	2
F23R	1980	2.68665	18	0	0.707	1.88889	0.982	2
F24B	1980	3.54096	48	0	0.595	1.3125	0.884	2
F24C	1980	4.33134	100	0	0.773	1.27	0.918	3
F24D	1980	7.67694	221	0	0.788	1.36652	0.847	4
F24F	1980	5.49994	131	0	1.178	1.66412	0.884	4
F24H	1980	6.8752	150	0	0.805	1.44	0.846	3
F24J	1980	10.0214	301	0	0.882	1.35216	0.85	6
F25B	1980	6.82544	200	0	0.88	1.5	0.871	4
F25C	1980	0	8	0	1	1.375	0.974	4
F25D	1980	3.82972	78	0	0.806	1.41026	0.916	4
F25J	1980	9.97161	32	0	0.715	1.40625	0.975	9
F26B	1980	5.36264	118	0	0.885	1.61017	0.859	5
F27B	1980	6.34261	144	0	0.712	1.60417	0.887	4
F27D	1980	6.0638	134	0	0.775	1.58955	0.887	3
F27M	1980	3.88396	4	0	1.333	1.5	0.992	7
F28B	1980	5.96333	18	0	0.974	1.77778	0.973	5
F28C	1980	5.49662	31	0	0.593	1.48387	0.952	3
F28D	1980	7.18424	255	0	0.96	1.7098	0.844	4
F28F	1980	6.95523	240	0	0.823	1.67083	0.862	4
F28G	1980	1.85622	28	0	0.606	1.75	0.968	3
F41A	1980	6.67268	99	0	0.56	1.42424	0.916	2
F41B	1980	0	12	0	0.545	1.16667	0.97	2
F41C	1980	7.4489	11	0	0.286	1.36364	0.979	2.5
F41F	1980	0	8	0	0.421	1.25	0.981	2
F41G	1980	4.1544	59	0	1.102	1.88136	0.949	3
F41H	1980	6.99826	30	0	1.182	1.56667	0.963	2
F41J	1980	0.959002	13	0	1.333	1.92308	0.964	1
F42B	1980	2.68637	98	0	0.657	1.95918	0.91	2
F42C	1980	2.34187	27	0	0.906	1.92593	0.946	1.5
F42D	1980	2.31635	15	0	1.071	1.6	0.957	2
G01B	1980	5.07317	249	0	0.795	1.61446	0.831	3
G01C	1980	5.32987	128	0	0.905	1.46094	0.9	2
G01D	1980	3.9213	224	0	0.975	1.54464	0.887	3
G01F	1980	3.81663	303	0	0.622	1.64356	0.845	2
G01G	1980	4.05985	102	0	0.726	1.86275	0.907	3
G01H	1980	3.68893	46	0	0.741	1.58696	0.941	2
G01J	1980	7.82204	95	0	0.582	1.70526	0.917	3
G01K	1980	3.90934	133	0	0.809	1.78947	0.847	2
G01L	1980	3.8499	188	0	0.888	1.81915	0.9	3
G01M	1980	5.25111	143	0	0.786	1.62937	0.848	2
G01N	1980	6.35818	1315	1	0.779	1.85475	0.798	3
G01P	1980	4.11523	145	0	0.716	1.63448	0.888	2
G01Q	1980	0	1	0	1	2	0.996
G01R	1980	4.28003	427	0	0.916	1.64637	0.871	3
G01S	1980	5.12567	313	0	0.782	1.65495	0.898	3
G01T	1980	4.48523	84	0	0.988	2.04762	0.959	2
G01V	1980	2.70298	99	0	0.801	1.38384	0.93	2
G01W	1980	3.36908	9	0	0.875	1.44444	0.978	2
G02B	1980	6.4517	631	0	0.86	1.67987	0.887	3
G02C	1980	5.49338	53	0	0.707	1.43396	0.946	3
G02F	1980	5.21207	222	0	0.912	1.76126	0.949	3
G03B	1980	4.49521	399	0	0.948	1.54135	0.916	2
G03C	1980	5.35742	308	0	1.069	1.89935	0.952	3
G03D	1980	4.75633	59	0	1.255	1.72881	0.941	1.5
G03F	1980	6.97924	383	0	0.944	1.93473	0.942	3
G03G	1980	5.78411	414	0	0.775	2.04589	0.943	2
G03H	1980	7.15015	20	0	0.791	1.55	0.976	6
G04B	1980	2.21167	37	0	0.931	1.10811	0.976	2
G04C	1980	1.40759	32	0	1.102	1.28125	0.972	2
G04D	1980	0	6	0	1.182	1.66667	0.994	1
G04F	1980	3.00172	25	0	0.921	1.24	0.965	2.5
G04G	1980	5.52016	45	0	0.906	1.37778	0.958	2
G04R	1980	0	4	0	0.375	1.5	0.986	2
G05B	1980	6.71968	293	0	0.571	1.75085	0.877	4
G05D	1980	5.2755	337	0	1.009	1.71217	0.812	4
G05F	1980	3.5399	84	0	0.983	1.72619	0.956	2
G05G	1980	4.7539	43	0	0.71	1.27907	0.925	4.5
G06C	1980	0	3	1	1	1.33333	0.987	3
G06D	1980			1
G06E	1980		4	1	0.667	1.5	0.992	1.5
G06F	1980	4.95988	705	1	0.652	1.95887	0.905	2
G06G	1980	2.55938	35	1	0.821	1.37143	0.983	2
G06J	1980	2.06067	4	1	1	1.25	0.986	2.5
G06K	1980	6.93841	327	0	0.691	1.66361	0.91	3
G06M	1980	3.80119	20	1	0.841	1.4	0.967	3
G06N	1980			0
G06Q	1980	6.70336	76	1	1.037	1.63158	0.927	5
G06T	1980	5.14654	84	0	0.726	1.94048	0.95	3
G07B	1980	3.15137	27	0	0.987	1.40741	0.971	2
G07C	1980	5.48952	117	0	0.993	1.8547	0.874	3
G07D	1980	7.42087	81	0	0.619	1.50617	0.931	4
G07F	1980	6.06153	174	0	0.827	1.42529	0.892	4
G07G	1980	0	12	0	0.903	2.08333	0.97	2
G08B	1980	4.11362	195	0	0.932	1.55385	0.884	3
G08C	1980	5.25323	42	0	1.221	1.5	0.942	2
G08G	1980	5.24782	53	0	1.062	1.41509	0.947	3
G09B	1980	6.36838	99	0	0.603	1.55556	0.922	2
G09C	1980	0	1	0	1.5	2	0.992	6
G09D	1980		2	0	1	1	0.992	2
G09F	1980	6.54827	145	0	0.816	1.42759	0.89	3
G09G	1980	5.00957	154	0	0.772	1.71429	0.954	3
G10B	1980		1	0	0	2		2
G10C	1980	0	4	0	1.333	1.25	0.993	2
G10D	1980	0	24	0	0.632	1.29167	0.957	1
G10F	1980	0	4	0	2	1.25
G10G	1980	0	4	0	1	1.5	0.996
G10H	1980	6.23653	61	0	0.7	1.54098	0.973	2
G10K	1980	5.35736	125	0	0.781	1.784	0.907	3
G10L	1980	4.99537	51	0	0.574	1.88235	0.946	2
G11B	1980	8.16609	712	0	0.777	1.6882	0.929	3
G11C	1980	6.65133	508	1	0.863	1.54724	0.97	2
G12B	1980	4.81849	29	0	0.865	1.68966	0.949	3
G21B	1980	12.221	10	0	1	0.7	0.987	5
G21C	1980	6.23597	225	0	0.697	1.79111	0.957	4
G21D	1980	6.33996	15	0	1.097	1.86667	0.98	3
G21F	1980	6.88159	143	0	0.702	2.28671	0.937	2
G21G	1980	0	7	0	0.353	2.42857	0.994	1.5
G21H	1980	0	2	0	1	1.5	0.987
G21J	1980			0
G21K	1980	3.66637	49	0	0.946	1.81633	0.935	2.5
G21Y	1980	8.53349	52	0	0.402	1.73077	0.987	7
H01B	1980	7.29995	357	0	0.956	1.83754	0.895	4
H01C	1980	4.5032	115	0	0.765	1.89565	0.952	2
H01F	1980	4.36635	321	0	0.76	1.92835	0.885	3
H01G	1980	6.05957	122	0	0.89	1.95082	0.938	2.5
H01H	1980	4.81582	581	0	0.795	1.56627	0.876	2
H01J	1980	3.98036	489	0	1.064	1.9182	0.917	2
H01K	1980	4.24303	23	0	1.02	1.52174	0.964	3
H01L	1980	10.1145	1445	1	0.999	1.86851	0.938	4
H01M	1980	5.95875	310	0	0.625	1.69677	0.883	3
H01P	1980	4.18036	81	0	0.789	1.81481	0.973	2
H01Q	1980	4.07354	150	0	0.881	1.58667	0.933	3
H01R	1980	6.99427	514	0	0.798	1.65953	0.84	3
H01S	1980	5.56426	126	1	1.05	2.18254	0.948	3
H01T	1980	2.9723	59	0	0.617	1.52542	0.947	2
H02B	1980	6.79806	73	0	1.071	1.54795	0.938	1
H02G	1980	5.02611	206	0	0.695	1.50971	0.827	3
H02H	1980	4.42164	167	0	0.869	1.73054	0.899	2
H02J	1980	6.20492	126	0	0.87	1.72222	0.892	4
H02K	1980	4.886	320	0	0.636	1.47188	0.882	3
H02M	1980	4.25245	175	0	0.72	1.49714	0.921	2
H02N	1980	1.60148	9	0	0.778	1.77778	0.989	1
H02P	1980	7.62373	180	0	0.91	1.61667	0.902	2
H02S	1980	6.1039	8	0	0.882	1.75	0.983	6
H03B	1980	5.2465	41	0	0.682	1.63415	0.971	4
H03C	1980	5.12065	23	0	0.364	1.56522	0.98	3
H03D	1980	5.53266	43	0	0.811	1.34884	0.966	4
H03F	1980	6.36604	112	0	0.704	1.60714	0.945	3
H03G	1980	4.29902	74	0	1.062	1.39189	0.962	2
H03H	1980	4.30315	172	0	0.868	1.68605	0.95	2
H03J	1980	4.70326	61	0	0.91	1.60656	0.962	2
H03K	1980	5.15632	435	0	0.757	1.54943	0.916	3
H03L	1980	4.97396	53	0	0.473	1.41509	0.957	3
H03M	1980	1.36674	140	0	0.849	1.62143	0.922	2
H04B	1980	3.82049	309	0	0.744	1.65372	0.928	2
H04H	1980	4.97658	27	0	0.875	1.66667	0.959	2
H04J	1980	6.16338	101	1	0.754	1.70297	0.958	2
H04K	1980	0.239673	14	1	0.655	1.85714	0.971	1.5
H04L	1980	5.16345	421	1	0.947	1.64846	0.932	2
H04M	1980	4.1351	242	1	0.857	1.60744	0.911	1
H04N	1980	5.75696	602	1	0.646	1.67774	0.922	2
H04Q	1980	5.6143	202	1	0.88	1.71287	0.959	2
H04R	1980	3.47067	117	1	0.854	1.57265	0.92	3
H04S	1980	0.914376	12	1	0.381	1.16667	0.98	3
H04T	1980			0
H04W	1980	4.16303	40	0	0.608	1.35	0.976	2.5
H05B	1980	6.25036	352	0	0.771	1.59659	0.846	3
H05C	1980	0	3	0	0.5	1.66667	0.996	2
H05F	1980	7.69456	13	0	1.15	1.38462	0.961	5
H05G	1980	4.96749	37	0	0.745	1.51351	0.977	3
H05H	1980	4.16275	32	0	1.143	2	0.957	3
H05K	1980	8.02574	426	0	0.657	1.97887	0.911	5
Y02B	1980	9.35688	328	0	0.808	1.46341	0.837	6
Y02C	1980	8.59484	37	0	0.695	1.67568	0.967	8
Y02E	1980	9.13215	1025	0	0.848	1.50341	0.825	5
Y02P	1980	7.92108	1031	0	0.898	2.08923	0.822	5
Y02T	1980	7.84448	402	0	0.686	1.57711	0.88	5
Y02W	1980	8.53443	335	0	0.949	1.73731	0.806	5
Y04S	1980	8.29231	35	0	0.6	1.42857	0.966	6
Y10S	1980	7.52197	3978	0	0.943	1.96229	0.8	5
Y10T	1980	6.76296	3551	0	0.885	1.68206	0.776	5
A01B	1981	3.86979	141	0	0.932203	1.22695	0.865	2
A01C	1981	4.60165	106	0	0.872549	1.24528	0.86	2
A01D	1981	6.56759	215	0	1.07623	1.23721	0.837	2
A01F	1981	6.44942	121	0	0.789855	1.16529	0.932	2
A01G	1981	6.30943	227	0	1.34211	1.31278	0.803	2
A01H	1981	0	13	0	1.6	2.15385	0.972	2
A01J	1981	3.79668	49	0	1.10448	1.42857	0.918	2
A01K	1981	5.99697	248	0	1.14068	1.30645	0.791	2
A01L	1981	0	6	0	0.857143	1	0.982	2
A01M	1981	5.694	70	0	1.30814	1.38571	0.894	1
A01N	1981	10.1863	1375	0	1.60319	1.55345	0.939	3
A21B	1981	4.37946	21	0	1.03448	1.38095	0.921	3
A21C	1981	2.98838	39	0	1.1875	1.17949	0.899	3
A21D	1981	3.28273	48	0	1.24571	1.85417	0.896	2.5
A22B	1981	2.45864	30	0	1	1.1	0.969	2
A22C	1981	9.37458	132	0	1.21212	1.18939	0.919	1.5
A23B	1981	4.18724	59	0	1.17427	1.71186	0.905	3
A23C	1981	6.20525	129	0	1.01762	1.72093	0.88	4
A23D	1981	7.27717	42	0	0.734266	1.78571	0.962	3
A23F	1981	6.08485	57	0	1.2212	1.77193	0.944	2
A23G	1981	6.49233	139	0	0.874797	1.60432	0.896	4
A23J	1981	6.33674	97	0	1.09603	1.6701	0.91	3
A23K	1981	6.89932	158	0	1.39039	1.83544	0.862	3
A23L	1981	5.6654	350	0	1.23994	1.93143	0.821	3
A23N	1981	2.41455	42	0	0.532609	1.35714	0.914	3
A23P	1981	5.93703	23	0	1.59701	1.69565	0.965	3
A23V	1981	7.22518	20	0	1.15	1.95	0.983	6
A23Y	1981			0
A24B	1981	6.21373	62	0	1.29082	1.8871	0.972	1
A24C	1981	4.77571	44	0	1.72727	1.34091	0.95	2
A24D	1981	3.43039	34	0	0.847222	1.55882	0.961	1
A24F	1981	0	21	0	1.2766	1.38095	0.947	2
A41B	1981	4.74764	14	0	1.30233	1.42857	0.967	3
A41C	1981	0	2	0	1.16667	2	0.996	5
A41D	1981	7.44787	71	0	0.947977	1.33803	0.89	3
A41F	1981	0	6	0	1.46154	1.66667	0.975	2.5
A41G	1981	0	3	0	2.4	1	0.992	2
A41H	1981	6.91965	22	0	1.26829	1.22727	0.956	3
A42B	1981	3.03628	36	0	0.946667	1.27778	0.945	2
A42C	1981	0	3	0	1.77778	2.33333	0.993
A43B	1981	4.70405	128	0	0.972826	1.23438	0.88	2
A43C	1981	2.69399	25	0	0.775	1.04	0.957	2
A43D	1981	1.95473	41	0	0.858974	2	0.975	2
A44B	1981	4.16744	113	0	0.877934	1.07965	0.902	4
A44C	1981	3.54602	50	0	0.923077	1.14	0.931	3
A44D	1981	0	3	0	1.25	1	0.992	3.5
A45B	1981	3.33448	12	0	0.617647	1.16667	0.97	4
A45C	1981	5.4445	55	0	1.29371	1.4	0.909	3
A45D	1981	3.94162	102	0	0.988971	1.47059	0.919	2
A45F	1981	1.01935	24	0	1.17308	1.16667	0.95	1
A46B	1981	8.05545	44	0	1.22831	1.20455	0.926	4
A46D	1981	7.13375	23	0	1.14583	1.04348	0.971	8.5
A47B	1981	4.25689	188	0	1.38173	1.22872	0.839	2
A47C	1981	4.94572	198	0	1.36006	1.25758	0.804	3
A47D	1981	2.79713	19	0	0.972973	1.10526	0.955	2
A47F	1981	2.05573	78	0	1.23358	1.24359	0.874	1.5
A47G	1981	0	79	0	1.2931	1.22785	0.87	3
A47H	1981	0.239673	16	0	1.20513	1.1875	0.941	3
A47J	1981	3.91642	188	0	1.29435	1.21277	0.87	2
A47K	1981	5.81625	94	0	1.34137	1.29787	0.89	3
A47L	1981	6.4504	161	0	1.22068	1.46584	0.863	3.5
A61B	1981	6.18657	936	0	1.20894	1.47863	0.823	3
A61C	1981	6.4132	198	0	1.4395	1.39394	0.875	2
A61D	1981	4.76056	39	0	1.03448	1.48718	0.947	2.5
A61F	1981	8.49763	514	0	1.28364	1.39494	0.819	3
A61G	1981	7.24111	124	0	1.32686	1.3871	0.831	3
A61H	1981	5.08353	67	0	1.10979	1.29851	0.904	3
A61J	1981	6.32141	103	0	1.05539	1.50485	0.915	4
A61K	1981	8.69078	1832	0	1.3364	1.93886	0.837	4
A61L	1981	7.95652	405	0	1.1856	1.74815	0.839	5
A61M	1981	6.96094	583	0	0.954647	1.56775	0.821	4
A61N	1981	5.21444	220	0	1.55734	1.63636	0.89	2
A61Q	1981	10.2453	358	0	1.27714	1.65084	0.913	5.5
A62B	1981	2.34208	59	0	1.14655	1.32203	0.912	2
A62C	1981	11.8554	71	0	1.07874	1.11268	0.892	2
A62D	1981	6.86776	39	0	0.951351	2	0.968	10
A63B	1981	7.12707	186	0	1.32877	1.26344	0.82	3
A63C	1981	6.45688	147	0	1.15604	1.27211	0.915	2
A63D	1981	0	10	0	0.277778	1.3	0.978	2
A63F	1981	4.68459	117	0	0.947005	1.47009	0.918	2.5
A63G	1981	2.76088	11	0	1.55882	1.54545	0.958	3
A63H	1981	2.09112	102	0	1.17085	1.2549	0.907	2
A63J	1981	2.17889	4	0	2	1	0.983
A63K	1981		4	0	1.125	1.5	0.983	2
B01B	1981			0	3
B01D	1981	8.07807	1436	0	1.23172	1.73747	0.804	4
B01F	1981	7.36821	387	0	1.46787	1.78036	0.84	5
B01J	1981	8.0127	1447	0	1.36149	1.98618	0.858	5
B01L	1981	6.57923	113	0	1.30769	1.65487	0.905	4
B02B	1981	2.9097	9	0	1.55	1.33333	0.972	6
B02C	1981	6.31767	123	0	1.29676	1.55285	0.877	2
B03B	1981	9.05169	91	0	1.0318	1.72527	0.886	4.5
B03C	1981	4.42737	97	0	1.22096	1.59794	0.955	2
B03D	1981	8.07834	48	0	0.933333	1.83333	0.952	8
B04B	1981	6.57445	112	0	1.3033	1.40179	0.909	3
B04C	1981	8.11011	47	0	1.13146	1.6383	0.906	4
B05B	1981	5.28463	334	0	1.27814	1.44611	0.815	3
B05C	1981	5.76778	146	0	1.16696	1.58904	0.89	3
B05D	1981	7.82999	200	0	1.20553	1.785	0.877	5
B06B	1981	3.23869	55	0	1.38686	1.6	0.954	2
B07B	1981	5.3245	92	0	1.23636	1.42391	0.88	4
B07C	1981	4.19204	86	0	0.921162	1.89535	0.908	3
B08B	1981	4.58757	118	0	1.20504	1.38983	0.86	3
B09B	1981	8.88597	27	0	1.05172	1.62963	0.947	4
B09C	1981	2.91119	7	0	0.4375	2.14286	0.983	6
B21B	1981	6.19837	158	0	1.0961	1.88608	0.924	2
B21C	1981	3.08101	118	0	1.55536	2.01695	0.875	3
B21D	1981	5.70714	335	0	1.21586	1.53731	0.809	3
B21F	1981	5.5013	60	0	1.36765	1.3	0.927	3
B21G	1981	1.47055	7	0	0.307692	1.57143	0.972	3.5
B21H	1981	2.97244	20	0	1.44444	0.95	0.963	2.5
B21J	1981	4.28397	53	0	1.23377	1.37736	0.903	3
B21K	1981	4.0996	54	0	1.28378	1.61111	0.914	4
B21L	1981	0.959002	7	0	0.647059	1.57143	0.983	3.5
B22C	1981	3.80409	128	0	1.18812	1.63281	0.885	2
B22D	1981	5.00598	439	0	1.0976	1.70159	0.863	2
B22F	1981	7.8307	155	0	1.18328	1.78065	0.916	4.5
B23B	1981	5.11495	241	0	1.20114	1.38174	0.891	4
B23C	1981	7.31564	43	0	1.1	1.27907	0.947	3
B23D	1981	5.07927	161	0	1.25845	1.43478	0.859	3
B23F	1981	3.64269	36	0	1.12632	1.41667	0.982	4
B23G	1981	0	13	0	1.27586	1.30769	0.95	2
B23H	1981	5.68192	66	0	1.01705	1.5	0.965	1
B23K	1981	7.41459	472	0	1.28772	1.97246	0.857	3
B23P	1981	5.58539	143	0	1.4488	1.54545	0.851	3
B23Q	1981	5.90241	404	0	1.18069	1.49257	0.842	3
B24B	1981	3.16054	173	0	1.16	1.56069	0.855	2
B24C	1981	3.08964	52	0	1.46584	1.46154	0.924	2
B24D	1981	6.61758	60	0	1.21176	1.63333	0.926	3
B25B	1981	6.15196	155	0	1.28721	1.3871	0.853	2
B25C	1981	0	50	0	1.33333	1.34	0.962	2
B25D	1981	4.89311	63	0	1.21774	1.31746	0.945	4
B25F	1981	5.39539	18	0	0.823529	1.72222	0.955	2.5
B25G	1981	2.92921	23	0	1.11111	1.26087	0.963	3
B25H	1981	2.45576	40	0	1.15854	1.225	0.923	2
B25J	1981	7.1345	139	0	1.17077	1.64748	0.909	4
B26B	1981	3.65576	52	0	1.28906	1.19231	0.947	1
B26D	1981	6.63435	126	0	1.34426	1.35714	0.841	4
B26F	1981	8.54234	63	0	1.20134	1.50794	0.9	6
B27B	1981	4.27803	78	0	1.26351	1.11538	0.913	2
B27C	1981	4.18953	17	0	1.57692	1.05882	0.957	2.5
B27D	1981	0	7	0	0.555556	1.14286	0.971	3
B27F	1981	2.67399	24	0	1.55	1.20833	0.936	3
B27G	1981	1.03979	44	0	1.2069	1.40909	0.936	3
B27H	1981	0	1	0	2	1
B27J	1981	0	1	0	1	1	0.996
B27K	1981	7.90886	40	0	1.22822	1.625	0.955	4
B27L	1981	1.4049	29	0	0.840909	1.34483	0.943	2
B27M	1981	3.7223	30	0	0.928571	1.06667	0.891	2.5
B27N	1981	6.39335	39	0	1.53571	1.51282	0.947	3
B28B	1981	5.07386	187	0	1.13028	1.45455	0.794	3
B28C	1981	4.3823	30	0	1.22078	1.36667	0.92	3
B28D	1981	5.37566	59	0	1.3	1.30508	0.891	3
B29B	1981	8.76319	185	0	1.36364	1.87568	0.896	5
B29C	1981	10.7088	1434	0	1.27925	1.66736	0.772	7
B29D	1981	8.03722	271	0	1.43028	1.65683	0.867	6
B29K	1981	10.4028	442	0	1.36364	1.90724	0.785	10
B29L	1981	10.356	442	0	1.22923	1.69683	0.797	10
B30B	1981	3.62193	178	0	1.106	1.44944	0.805	2
B31B	1981	9.27042	116	0	1.29284	1.33621	0.896	4
B31C	1981	0	5	0	1.66667	0.8	0.986	1
B31D	1981	8.66416	15	0	0.818182	1.46667	0.966	6
B31F	1981	8.45843	44	0	1.18692	1.56818	0.934	5
B32B	1981	9.27466	473	0	1.26548	1.89218	0.833	6
B33Y	1981			0
B41B	1981	0	7	0	1.72549	3.14286	0.983	2
B41C	1981	3.87211	16	0	1.66667	1.4375	0.961	5
B41D	1981	0	1	0	0	1	0.996	7
B41F	1981	3.15408	265	0	1.06932	1.32453	0.917	2
B41G	1981	0	2	0	1	1	0.992
B41J	1981	4.34726	659	0	1.16722	1.63581	0.917	2
B41K	1981	5.31956	37	0	1.375	1.45946	0.962	2.5
B41L	1981	0	23	0	0.918367	1.47826	0.959	2
B41M	1981	6.06715	233	0	1.0928	1.88412	0.92	3
B41N	1981	4.10694	54	0	1.1697	1.81481	0.954	3
B41P	1981	0	19	0	1.11628	1.78947	0.959	4
B42B	1981	3.2173	11	0	1.34483	1.81818	0.982	4
B42C	1981	6.5261	27	0	1.26866	1.88889	0.959	3
B42D	1981	11.3166	76	0	1.23011	1.47368	0.917	4.5
B42F	1981	0	57	0	1.26957	1.21053	0.923	1.5
B42P	1981			0
B43K	1981	1.7793	47	0	1.17241	1.34043	0.942	2
B43L	1981	2.89097	50	0	0.896104	1.1	0.895	2.5
B43M	1981	2.89613	15	0	1.32	1.2	0.975	3
B44B	1981	5.41172	26	0	1.34328	1.53846	0.942	3.5
B44C	1981	6.63561	77	0	1.27551	1.4026	0.916	4
B44D	1981	4.5778	29	0	1.04598	1.58621	0.936	3
B44F	1981	6.30337	21	0	1.36364	1.66667	0.981	7.5
B60B	1981	6.71579	131	0	1.34457	1.42748	0.902	3
B60C	1981	5.32973	157	0	1.20749	1.49682	0.924	3
B60D	1981	3.2683	36	0	1.54032	1.38889	0.94	2.5
B60F	1981	2.43041	7	0	1	1	0.979	3
B60G	1981	8.22816	160	0	1.02913	1.5375	0.878	5
B60H	1981	4.92939	78	0	1.20896	2.14103	0.952	3
B60J	1981	7.48124	142	0	0.921606	1.4507	0.916	2
B60K	1981	6.63933	273	0	1.26933	1.5348	0.893	4
B60L	1981	9.69295	91	0	1.39002	1.51648	0.954	4
B60M	1981		10	0	0.833333	2.1	0.952	1
B60N	1981	5.35228	144	0	1.30044	1.375	0.913	3
B60P	1981	5.47847	170	0	1.36391	1.27059	0.815	2
B60Q	1981	3.33863	79	0	1.19048	1.48101	0.907	2
B60R	1981	4.42925	299	0	1.20153	1.54515	0.864	2
B60S	1981	1.74155	65	0	1.63934	1.44615	0.893	2
B60T	1981	4.78397	351	0	1.14323	1.43875	0.927	2
B60V	1981		8	0	0.875	1.125	0.978	2
B60W	1981	9.97593	66	0	1.02813	2.0303	0.957	8
B60Y	1981	7.01166	10	0	2.46154	1.9	0.974	9.5
B61B	1981	3.57361	40	0	1.37778	1.175	0.95	2
B61C	1981	2.60158	27	0	1.40659	1.44444	0.982	2.5
B61D	1981	3.89418	52	0	1.06286	1.65385	0.939	3
B61F	1981	4.97299	59	0	1.41395	1.74576	0.944	3
B61G	1981	0	11	0	1.66667	2.27273	0.98	2
B61H	1981	5.37402	31	0	1.39048	1.45161	0.977	3
B61J	1981		1	0	0	1		2
B61K	1981	2.12265	18	0	1.0303	1.44444	0.975	1
B61L	1981	4.29886	40	0	1.47222	1.525	0.957	1
B62B	1981	5.48936	66	0	1.2395	1.37879	0.904	3
B62C	1981			0
B62D	1981	5.00236	449	0	1.26589	1.35412	0.816	2
B62H	1981	0	13	0	0.727273	1.46154	0.967	1
B62J	1981	2.73706	55	0	1.17	1.21818	0.907	2
B62K	1981	3.7601	75	0	1.06164	1.14667	0.927	2
B62L	1981	11.0049	15	0	1.08824	1.66667	0.988	5
B62M	1981	3.25419	82	0	1.32335	1.0122	0.936	2
B63B	1981	4.86771	305	0	1.11127	1.27869	0.812	2
B63C	1981	3.9228	56	0	1.17431	1.33929	0.906	3
B63G	1981	2.12265	19	0	0.575	1.57895	0.969	2
B63H	1981	2.48675	96	0	1.08134	1.27083	0.88	2
B63J	1981	8.86917	10	0	1.36364	1.4	0.969	2.5
B64B	1981	0	9	1	1.55556	1.11111	0.996	1
B64C	1981	6.76798	152	1	1.06236	1.53947	0.949	2
B64D	1981	4.57781	94	1	1.06091	1.34043	0.918	2
B64F	1981	0	25	1	1.65517	1.68	0.946	2
B64G	1981	3.55079	30	1	0.90625	1.5	0.98	5
B65B	1981	6.29446	425	0	1.3711	1.22588	0.803	2
B65C	1981	7.67753	90	0	1.17766	1.24444	0.932	6
B65D	1981	5.89263	1154	0	1.33489	1.32409	0.737	3
B65F	1981	2.35419	39	0	1.25	1.15385	0.942	3
B65G	1981	4.52991	665	0	1.2036	1.43609	0.769	2
B65H	1981	6.44745	665	0	1.32962	1.56241	0.813	3
B66B	1981	3.63427	75	0	1.255	1.36	0.923	2
B66C	1981	2.24358	124	0	1.15248	1.44355	0.825	2
B66D	1981	3.50826	51	0	1.16522	1.35294	0.928	2
B66F	1981	4.04267	124	0	1.26199	1.23387	0.853	2.5
B67B	1981	4.10853	43	0	1.16456	1.13953	0.94	2
B67C	1981	3.86381	29	0	1.18824	1.37931	0.953	4
B67D	1981	7.04595	93	0	1.23765	1.3871	0.885	4
B68B	1981		2	0	2	1.5	0.988
B68C	1981		3	0	1	1	0.988	1
B68F	1981			0
B68G	1981	4.04603	10	0	1.71429	1.5	0.97	3
B81B	1981			0
B81C	1981	0	2	0	0	2	0.996	7.5
B82B	1981			0
B82Y	1981	9.34102	77	0	1.05965	2.48052	0.953	4
C01B	1981	7.78916	651	0	1.58389	1.92012	0.885	4
C01C	1981	6.59526	37	0	1.225	2.13514	0.954	5
C01D	1981	4.03164	23	0	2.19266	2.21739	0.962	2.5
C01F	1981	8.41809	107	0	1.49045	2.16822	0.9	4
C01G	1981	7.46324	167	0	1.2381	2.23353	0.906	5
C01P	1981	10.4134	218	0	1.44301	2.10092	0.904	6
C02F	1981	8.5155	567	0	1.44875	1.68959	0.815	4
C03B	1981	8.03404	292	0	1.001	1.74315	0.869	3
C03C	1981	7.35294	270	0	1.42935	1.95556	0.872	4
C04B	1981	8.23902	727	0	1.27068	1.92022	0.806	4
C05B	1981	2.45864	13	0	1.84211	1.69231	0.963	1
C05C	1981	0	24	0	1.31325	2	0.976	2
C05D	1981	3.5472	14	0	1.26316	2.07143	0.952	2
C05F	1981	8.18169	56	0	1.52469	1.67857	0.91	4
C05G	1981	6.00222	24	0	0.913793	1.83333	0.939	3
C06B	1981	4.49316	44	0	1.89706	1.93182	0.947	4
C06C	1981	1.80615	11	0	1.36	1.81818	0.976	3
C06D	1981	2.33108	7	0	1.29412	1.57143	0.989	2
C06F	1981	0	2	0	1.33333	2.5	0.988	3
C07B	1981	9.36461	75	0	1.52492	2.42667	0.945	6
C07C	1981	10.1489	3582	0	1.49805	1.89643	0.891	3
C07D	1981	10.7015	4095	0	1.47542	1.96581	0.893	3
C07F	1981	9.1084	796	0	1.58546	2.07161	0.911	4
C07G	1981	0	1	0	3.51282	1
C07H	1981	6.94342	302	0	1.43195	2.5894	0.892	2
C07J	1981	8.4329	166	0	1.53139	1.99398	0.954	3
C07K	1981	9.45912	635	0	1.31124	2.13228	0.89	3
C08B	1981	4.26096	119	0	1.33846	2.23529	0.907	3
C08C	1981	4.33815	56	0	1.64835	1.96429	0.962	2
C08F	1981	7.33274	1333	0	1.43974	2.0045	0.903	3
C08G	1981	7.72834	1581	0	1.59348	1.89943	0.917	4
C08H	1981	4.88286	7	0	0.85	2.57143	0.982	8.5
C08J	1981	8.882	696	0	1.45367	2.0158	0.884	5
C08K	1981	8.55444	985	0	1.49935	1.88223	0.908	3
C08L	1981	8.57741	1074	0	1.33589	1.97486	0.912	4
C09B	1981	7.31027	786	0	1.16375	1.33206	0.967	2
C09C	1981	10.3147	111	0	1.26394	2.02703	0.924	6
C09D	1981	7.88528	708	0	1.4541	1.89831	0.887	3
C09F	1981	2.99606	9	0	1.96429	2.11111	0.978	2
C09G	1981	2.55194	10	0	1.28571	2.2	0.985	4
C09H	1981	1.64344	7	0	1.66667	1.42857	0.978	6
C09J	1981	8.42205	315	0	1.38705	2	0.909	4
C09K	1981	6.21158	485	0	1.21289	1.97113	0.886	3
C10B	1981	8.55216	153	0	1.18729	1.71242	0.942	3
C10C	1981	2.41618	36	0	0.5	2.25	0.973	3
C10F	1981	0.423814	6	0	0.625	1.66667	0.986	2
C10G	1981	7.44071	397	0	1.22222	1.86902	0.923	3
C10H	1981		2	0	1.33333	1	0.996	1
C10J	1981	11.4491	108	0	1.55417	1.7037	0.931	9
C10K	1981	8.85252	42	0	1.14943	1.54762	0.967	6
C10L	1981	8.65455	242	0	1.24254	1.90909	0.885	3
C10M	1981	12.8441	227	0	1.45033	1.77974	0.92	18
C10N	1981	13.12	156	0	1.40137	1.71795	0.932	27
C11B	1981	8.88986	144	0	1.47273	1.79861	0.931	3
C11C	1981	6.60322	33	0	0.757009	2.06061	0.962	3.5
C11D	1981	8.53918	435	0	1.36602	1.87586	0.923	3
C12C	1981	7.81879	43	0	1.28019	2.23256	0.921	5
C12F	1981	3.65076	4	0	0.75	2	0.982	3
C12G	1981	0	25	0	0.807692	1.8	0.943	1
C12H	1981	2.6785	14	0	1	1.71429	0.971	3.5
C12J	1981	7.72316	3	0	1.16667	2	0.992
C12L	1981	0	1	0	1	1	0.996
C12M	1981	9.67601	117	0	1.04387	1.63248	0.858	5
C12N	1981	7.7577	557	1	1.06289	2.18133	0.834	4
C12P	1981	7.6022	403	1	1.32029	2.68486	0.857	3
C12Q	1981	9.12834	259	1	1.29793	1.9305	0.931	4
C12R	1981	6.98477	186	0	1.25938	3.26344	0.912	4
C12Y	1981	6.83801	30	0	1.28667	2.76667	0.957	5
C13B	1981	2.8039	29	0	1.31765	1.62069	0.956	3.5
C13K	1981	5.22125	37	0	1.14	1.91892	0.918	2
C14B	1981	0.272899	12	0	1.46667	1.08333	0.954	2
C14C	1981	3.62855	26	0	1.85276	2.96154	0.974	2
C21B	1981	6.42993	126	0	1.26877	2.09524	0.921	2
C21C	1981	6.36004	175	0	1.17758	2.27429	0.899	3
C21D	1981	4.22101	184	0	1.04584	2.20652	0.888	3
C22B	1981	8.46304	316	0	1.25691	1.98418	0.868	4
C22C	1981	6.11462	311	0	1.20394	2.06109	0.864	3
C22F	1981	5.08815	50	0	0.993506	2.02	0.965	2.5
C23C	1981	6.85349	455	0	1.15165	2.07253	0.862	4
C23D	1981	4.3976	15	0	1.39583	1.86667	0.972	6
C23F	1981	11.0856	145	0	1.33407	2	0.918	3
C23G	1981	5.61758	73	0	1.24215	2.12329	0.912	2
C25B	1981	6.4814	301	0	1.36193	1.78073	0.896	2
C25C	1981	6.69134	131	0	0.985507	2.03817	0.93	2
C25D	1981	5.51138	209	0	1.10438	2.01914	0.87	2
C25F	1981	2.95445	29	0	1.26882	1.93103	0.951	3
C30B	1981	8.96753	141	0	1.07271	1.75177	0.946	4
C40B	1981	7.63603	9	1	0.636364	2	0.992	11
D01B	1981		3	0	2.4	0.666667	0.993	1
D01C	1981			0
D01D	1981	8.29145	110	0	1.32937	2.24545	0.929	4.5
D01F	1981	7.56321	197	0	0.86944	2.08122	0.933	3
D01G	1981	5.44418	55	0	1.60645	1.43636	0.942	2
D01H	1981	4.84687	127	0	1.02833	1.4252	0.945	1
D02G	1981	6.74678	91	0	1.69072	1.83516	0.935	3
D02H	1981	2.45864	6	0	1.61111	1.83333	0.982	3.5
D02J	1981	1.87965	9	0	1.19355	2.77778	0.966	3
D03C	1981	4.32993	43	0	1.06723	0.860465	0.978	2
D03D	1981	8.67012	143	0	1.12107	1.4965	0.904	2
D03J	1981	0.854232	12	0	0.619048	1.58333	0.972	3
D04B	1981	5.36864	97	0	1.09319	1.42268	0.908	2
D04C	1981	4.99956	11	0	0.73913	1.45455	0.978	6
D04D	1981	0	2	0	1.6	2.5	0.996
D04G	1981	0	3	0	2	1	0.992
D04H	1981	8.78558	159	0	1.18993	1.74843	0.909	7.5
D05B	1981	5.42266	86	0	1.424	1.2093	0.925	2
D05C	1981	4.59322	23	0	1.08333	1.21739	0.952	1
D05D	1981	7.71837	39	0	1.39623	1.17949	0.945	3.5
D06B	1981	5.76432	121	0	1.19003	1.33884	0.919	2
D06C	1981	2.15765	32	0	1.52239	1.28125	0.934	2
D06F	1981	5.64785	165	0	1.16522	1.37576	0.866	2
D06G	1981		2	0	1.33333	1.5	0.992
D06H	1981	6.78922	22	0	1.16216	1.40909	0.946	4
D06J	1981	0	5	0	0.25	1	0.989	1
D06L	1981	5.88388	62	0	1.50254	1.77419	0.969	2
D06M	1981	7.34674	237	0	1.27575	1.96624	0.93	5
D06N	1981	7.53759	79	0	1.4061	2.05063	0.926	6
D06P	1981	7.03954	209	0	1.37436	1.70813	0.966	3.5
D06Q	1981	7.78329	10	0	1.4375	2	0.979	8
D07B	1981	5.48813	36	0	1.37327	1.69444	0.89	4.5
D10B	1981	8.22703	59	0	1.37179	1.79661	0.951	5
D21B	1981	5.80086	27	0	1.42623	1.59259	0.943	3
D21C	1981	7.60206	80	0	1.352	2.1125	0.906	2
D21D	1981	5.235	23	0	1.42	1.3913	0.956	3
D21F	1981	6.55293	121	0	1.18156	1.55372	0.893	3
D21G	1981	4.43277	24	0	1.23077	1.33333	0.955	3
D21H	1981	7.86454	304	0	1.3726	1.88158	0.896	4.5
D21J	1981	0	3	0	1.875	1.33333	0.996	3.5
E01B	1981	3.43983	65	0	1.60088	1.18462	0.945	2
E01C	1981	4.4077	134	0	1.46681	1.28358	0.826	3
E01D	1981	3.52239	40	0	1.29752	1.275	0.951	2
E01F	1981	6.36234	80	0	1.33168	1.3125	0.872	2.5
E01H	1981	1.46773	34	0	1.62626	1.32353	0.916	1.5
E02B	1981	5.33446	162	0	1.23543	1.2963	0.852	3
E02C	1981	0	1	0	1	1	0.996
E02D	1981	4.12177	194	0	1.34341	1.26289	0.83	3
E02F	1981	5.35921	156	0	1.276	1.47436	0.857	4
E03B	1981	4.69807	17	0	1.836	2.35294	0.958	1.5
E03C	1981	2.44253	60	0	1.159	1.23333	0.921	3
E03D	1981	1.28093	47	0	1.599	1.44681	0.924	2
E03F	1981	3.38781	58	0	1.074	1.06897	0.912	2
E04B	1981	6.37745	443	0	1.383	1.34763	0.749	3
E04C	1981	6.50944	283	0	1.195	1.34629	0.753	3
E04D	1981	5.78808	128	0	1.394	1.28906	0.859	3
E04F	1981	5.04536	189	0	1.051	1.30159	0.838	2
E04G	1981	2.79045	155	0	1.168	1.25806	0.798	3
E04H	1981	4.0767	203	0	1.113	1.34483	0.813	2
E05B	1981	4.67898	183	0	1.018	1.22951	0.878	2
E05C	1981	2.46947	74	0	1.429	1.28378	0.914	2
E05D	1981	7.7728	106	0	1.494	1.35849	0.882	5
E05F	1981	7.4057	114	0	1.196	1.34211	0.907	5
E05G	1981	3.29978	34	0	1.051	1.32353	0.937	1
E05Y	1981	7.48422	193	0	1.269	1.33679	0.869	5
E06B	1981	6.59947	359	0	1.26	1.4039	0.779	3
E06C	1981	2.71656	31	0	1.039	1.29032	0.925	2
E21B	1981	4.63355	328	0	1.084	1.43598	0.862	3
E21C	1981	4.38414	41	0	1.385	1.7561	0.949	2
E21D	1981	4.26068	102	0	1.426	1.61765	0.894	2
E21F	1981	3.54582	30	0	1.232	1.9	0.956	2
F01B	1981	5.0907	75	0	0.979	1.32	0.895	4
F01C	1981	7.5568	104	0	1.024	1.26923	0.924	3
F01D	1981	5.58494	158	0	1.117	1.48734	0.943	3
F01K	1981	6.76464	103	0	1.115	1.3301	0.921	3
F01L	1981	8.13525	119	0	0.991	1.47899	0.922	3
F01M	1981	5.87729	39	0	0.865	1.61538	0.952	5
F01N	1981	8.21409	95	0	1.481	1.66316	0.896	7
F01P	1981	5.17118	72	0	1.121	1.625	0.933	3
F02B	1981	9.82024	632	0	0.856	1.46203	0.806	4
F02C	1981	3.85118	104	0	1.165	1.52885	0.954	4
F02D	1981	8.52012	270	0	1.002	1.71481	0.921	4
F02F	1981	9.04287	121	0	0.745	1.38843	0.949	4
F02G	1981	7.7554	63	0	0.943	1.53968	0.935	5
F02K	1981	3.52439	35	0	0.957	1.54286	0.984	4
F02M	1981	7.98035	377	0	1.118	1.5252	0.883	4
F02N	1981	5.57236	29	0	1.331	1.62069	0.943	4
F02P	1981	7.17642	176	0	0.908	1.74432	0.943	3
F03B	1981	7.04561	64	0	1.165	1.14062	0.886	3
F03C	1981	0	8	0	1.895	1.125	0.975	1.5
F03D	1981	8.224	87	0	1.298	1.26437	0.901	5
F03G	1981	6.61717	52	0	1.278	1.17308	0.945	2.5
F03H	1981			0
F04B	1981	5.63452	252	0	1.214	1.36111	0.847	2
F04C	1981	5.56909	139	0	0.974	1.38129	0.933	2
F04D	1981	4.34721	165	0	1.199	1.51515	0.868	3
F04F	1981	5.84139	30	0	1.446	1.26667	0.951	2
F05B	1981	8.03149	87	0	1.266	1.21839	0.891	6
F05C	1981	8.71307	66	0	1	1.54545	0.96	6
F05D	1981	5.62223	71	0	0.893	1.53521	0.973	4
F15B	1981	5.14762	269	0	1.138	1.39777	0.837	3
F15C	1981	3.57752	17	0	1.6	1.47059	0.983	3
F15D	1981	4.65038	13	0	1.667	1.69231	0.971	4
F16B	1981	4.71423	405	0	1.284	1.31111	0.772	3
F16C	1981	6.25148	378	0	1.303	1.56878	0.86	4
F16D	1981	5.94331	517	0	1.075	1.34429	0.867	3.5
F16F	1981	4.48182	273	0	1.1	1.48718	0.889	3
F16G	1981	5.09027	84	0	1.456	1.40476	0.893	2.5
F16H	1981	6.73498	607	0	1.124	1.3888	0.833	4
F16J	1981	5.94444	231	0	1.42	1.44589	0.84	3
F16K	1981	5.15491	470	0	1.22	1.3766	0.805	3
F16L	1981	6.11743	674	0	1.346	1.49852	0.761	3
F16M	1981	5.38358	82	0	1.155	1.56098	0.898	4
F16N	1981	6.88751	54	0	0.899	1.64815	0.92	4
F16P	1981	4.38716	31	0	1.359	1.51613	0.96	3
F16S	1981	0	1	0	2	1
F16T	1981	3.54142	8	0	1.476	1.625	0.983	1
F17B	1981			0	3
F17C	1981	11.4837	114	0	1.258	1.57018	0.87	9
F17D	1981	6.60632	17	0	2.137	1.52941	0.961	3
F21H	1981		1	0	0	2	0.996	1
F21K	1981	5.74599	18	0	1.625	2.27778	0.974	3.5
F21L	1981	3.02512	8	0	1.308	2	0.979	5.5
F21S	1981	4.77578	81	0	1.101	1.18519	0.915	3
F21V	1981	6.46561	123	0	1.126	1.4065	0.907	4
F21W	1981	6.59277	27	0	1	1.44444	0.966	5
F21Y	1981	7.50073	25	0	1.024	1.52	0.951	4.5
F22B	1981	6.20187	119	0	1.553	1.47899	0.93	2
F22D	1981	0	7	0	1	1.71429	0.983	3
F22G	1981	6.0565	7	0	1.3	1	0.994	3
F23B	1981	6.84495	34	0	0.632	1.17647	0.924	4.5
F23C	1981	6.91961	109	0	1.344	1.97248	0.923	3
F23D	1981	5.48059	155	0	1.56	1.75484	0.864	3
F23G	1981	6.89613	90	0	1.295	1.53333	0.903	5
F23H	1981	5.12502	23	0	1.015	1.17391	0.943	7.5
F23J	1981	5.44102	64	0	0.986	1.57812	0.928	5
F23K	1981	6.33872	80	0	1.178	1.625	0.873	4
F23L	1981	6.49476	97	0	1.05	1.39175	0.911	5.5
F23M	1981	6.25918	43	0	1.289	1.62791	0.914	5
F23N	1981	8.42285	111	0	0.956	1.59459	0.887	4
F23Q	1981	5.17399	42	0	1.039	1.33333	0.943	2
F23R	1981	3.00094	25	0	1.076	1.88	0.979	3
F24B	1981	5.25987	68	0	1.086	1.26471	0.839	2.5
F24C	1981	4.34424	131	0	1.233	1.30534	0.912	2
F24D	1981	8.13379	257	0	1.371	1.35798	0.842	3
F24F	1981	7.24578	160	0	1.712	1.5375	0.862	3
F24H	1981	6.00491	192	0	1.32	1.40104	0.83	3
F24J	1981	10.434	330	0	1.481	1.42121	0.832	5
F25B	1981	8.09201	272	0	1.233	1.49265	0.86	4
F25C	1981	0	12	0	1.189	2	0.959	3.5
F25D	1981	5.28894	122	0	1.16	1.45902	0.883	4
F25J	1981	10.074	38	0	1.2	1.39474	0.976	12
F26B	1981	6.52155	180	0	1.14	1.62778	0.854	3
F27B	1981	5.35539	204	0	1.046	1.63235	0.874	4
F27D	1981	5.13016	194	0	0.992	1.92268	0.848	4
F27M	1981	4.75943	5	0	1.077	1.4	0.988	7.5
F28B	1981	4.91626	15	0	1.75	1.86667	0.984	3
F28C	1981	4.89463	39	0	1.056	1.76923	0.937	3.5
F28D	1981	6.85243	330	0	1.383	1.6303	0.839	4
F28F	1981	7.05143	308	0	1.29	1.65584	0.859	4
F28G	1981	4.07383	32	0	1.341	1.84375	0.961	2
F41A	1981	5.30518	153	0	1.024	1.33333	0.895	2
F41B	1981	0	14	0	1.259	1.28571	0.964	2
F41C	1981	7.74787	21	0	0.692	1.42857	0.964	2
F41F	1981	0.968407	19	0	0.509	1.42105	0.977	3
F41G	1981	4.06349	77	0	1.481	1.68831	0.916	2
F41H	1981	1.63083	31	0	1.618	1.67742	0.951	3
F41J	1981	0	18	0	1.37	1.72222	0.961	1
F42B	1981	3.6263	153	0	0.958	1.76471	0.904	2
F42C	1981	4.41023	45	0	1.181	1.82222	0.934	2
F42D	1981	1.72277	18	0	1.706	1.33333	0.965	2
G01B	1981	5.06842	327	0	1.242	1.57798	0.814	2
G01C	1981	5.3083	183	0	1.034	1.6776	0.896	2
G01D	1981	4.41634	285	0	1.359	1.49474	0.89	2
G01F	1981	4.49995	439	0	1.047	1.56264	0.827	2
G01G	1981	5.16594	150	0	1.146	1.5	0.912	2
G01H	1981	3.70228	60	0	1.156	1.46667	0.953	4
G01J	1981	6.30206	135	0	0.781	1.77037	0.889	3
G01K	1981	5.05358	198	0	1.164	1.73737	0.804	3
G01L	1981	4.77746	243	0	1.243	1.73663	0.894	3
G01M	1981	4.84037	190	0	1.024	1.60526	0.855	3
G01N	1981	6.77872	1800	1	1.143	1.84833	0.784	3
G01P	1981	4.44257	186	0	1.176	1.63441	0.871	2
G01Q	1981	2.84133	2	0	1	3	0.996	6
G01R	1981	5.03238	585	0	1.107	1.70427	0.87	2
G01S	1981	5.04649	391	0	1.265	1.6087	0.894	2
G01T	1981	4.40249	107	0	1.506	1.8972	0.951	3
G01V	1981	3.20708	138	0	1.085	1.44203	0.897	2
G01W	1981	0.533515	12	0	1.304	1.5	0.97	1
G02B	1981	6.95338	855	0	1.158	1.68304	0.881	3
G02C	1981	4.50031	76	0	1.126	1.40789	0.937	2
G02F	1981	5.87286	304	0	1.314	1.71711	0.942	3
G03B	1981	4.64977	475	0	1.505	1.48421	0.899	2
G03C	1981	6.58292	441	0	1.278	1.82766	0.949	3
G03D	1981	1.11051	59	0	1.626	1.66102	0.942	2
G03F	1981	6.58619	520	0	1.289	1.98077	0.937	3
G03G	1981	5.33626	552	0	1.197	2.10507	0.925	2
G03H	1981	5.96054	29	0	1.364	1.34483	0.978	4.5
G04B	1981	3.81814	60	0	0.939	1.03333	0.985	2
G04C	1981	2.50524	55	0	1.03	1.30909	0.984	2
G04D	1981	0	4	0	1.846	2.25	0.996	7
G04F	1981	2.36667	34	0	1.217	1.20588	0.968	3
G04G	1981	5.10663	72	0	0.959	1.61111	0.959	3
G04R	1981	0	4	0	1.375	1.5	0.986
G05B	1981	7.35191	438	0	0.944	1.78995	0.855	4
G05D	1981	6.01697	390	0	1.463	1.69231	0.822	3
G05F	1981	4.35294	101	0	1.317	1.72277	0.949	2
G05G	1981	5.97546	66	0	0.924	1.42424	0.909	5.5
G06C	1981	0	2	1	2	1	0.992
G06D	1981			1
G06E	1981	0	8	1	0.556	1.625	0.985	4
G06F	1981	5.40952	1061	1	0.817	1.93685	0.9	2
G06G	1981	2.68718	44	1	1.36	1.34091	0.982	2
G06J	1981	0	3	1	2	1	0.988
G06K	1981	6.86395	446	0	1.005	1.66368	0.899	3
G06M	1981	4.03557	31	1	0.988	1.54839	0.944	2
G06N	1981		1	0	0	1		2
G06Q	1981	7.48104	104	1	1.272	1.63462	0.92	5
G06T	1981	3.26167	112	0	1.192	1.94643	0.945	3
G07B	1981	4.13061	40	0	1.287	1.375	0.946	3
G07C	1981	7.41907	162	0	1.255	1.70988	0.885	3
G07D	1981	8.82838	108	0	0.96	1.56481	0.921	2
G07F	1981	7.18018	243	0	1.154	1.4856	0.869	3
G07G	1981	3.76017	18	0	1.18	2.11111	0.959	3
G08B	1981	3.98514	243	0	1.35	1.54321	0.871	2
G08C	1981	4.30351	48	0	1.579	1.5625	0.927	2.5
G08G	1981	5.20575	49	0	1.727	1.4898	0.957	1.5
G09B	1981	6.07152	127	0	0.957	1.62205	0.905	2
G09C	1981	0	2	0	2	1.5	0.988	1
G09D	1981		1	0	2	1	0.996
G09F	1981	6.26053	195	0	1.221	1.52821	0.852	2
G09G	1981	5.18061	220	0	1.052	1.82273	0.934	2.5
G10B	1981		2	0	0.5	1.5	0.996	2
G10C	1981	0	6	0	1.5	1	0.986	2
G10D	1981	0	32	0	1.127	1.21875	0.946	1
G10F	1981		1	0	2.727	1	0.996	1
G10G	1981	0	5	0	1.714	1.4	0.992	1
G10H	1981	5.52391	64	0	1.464	1.5625	0.959	3
G10K	1981	5.54905	168	0	1.008	1.8869	0.904	3
G10L	1981	3.38949	85	0	0.851	1.85882	0.946	2
G11B	1981	8.25135	1034	0	0.993	1.75242	0.923	3
G11C	1981	6.93414	621	1	1.363	1.51691	0.954	2
G12B	1981	4.10354	47	0	1.01	1.68085	0.937	3
G21B	1981	9.13949	7	0	1.714	1	0.988	14.5
G21C	1981	5.10732	304	0	1.08	1.82566	0.952	3
G21D	1981	6.76432	22	0	1.083	1.68182	0.962	4
G21F	1981	4.0995	188	0	1.196	2.17553	0.935	2
G21G	1981	2.62466	11	0	0.885	2.18182	0.989	1.5
G21H	1981	0	2	0	2	1.5	0.988
G21J	1981			0
G21K	1981	5.33916	66	0	1.371	1.74242	0.952	3
G21Y	1981	9.77117	76	0	0.893	1.64474	0.982	7
H01B	1981	7.73517	463	0	1.302	1.90713	0.901	4
H01C	1981	4.85293	140	0	1.245	1.95714	0.941	3
H01F	1981	6.36213	402	0	1.204	1.93781	0.882	3
H01G	1981	5.78862	159	0	1.304	1.89308	0.944	3
H01H	1981	4.78591	758	0	1.112	1.66755	0.881	2
H01J	1981	5.68944	641	0	1.347	1.94072	0.919	2
H01K	1981	4.33021	35	0	1	1.8	0.958	2
H01L	1981	4.60166	1954	1	1.312	1.83623	0.92	4
H01M	1981	5.93799	463	0	0.984	1.65227	0.88	3
H01P	1981	3.84444	111	0	1.161	1.63964	0.973	2
H01Q	1981	5.32934	213	0	1.303	1.50704	0.929	2
H01R	1981	7.23667	674	0	1.165	1.62908	0.844	3
H01S	1981	6.7247	165	1	1.322	2.15758	0.946	3
H01T	1981	6.3026	78	0	1.062	1.55128	0.946	2
H02B	1981	6.59607	101	0	1.081	1.84158	0.931	1
H02G	1981	8.93168	259	0	1.163	1.51351	0.841	2
H02H	1981	5.18194	206	0	1.412	1.75728	0.887	2
H02J	1981	5.67586	156	0	1.395	1.62821	0.891	3
H02K	1981	5.66848	441	0	1.08	1.50113	0.856	3
H02M	1981	5.50205	269	0	0.944	1.52788	0.9	2
H02N	1981	0	14	0	0.711	2.07143	0.984	4
H02P	1981	4.9097	275	0	1.172	1.51273	0.863	2
H02S	1981	5.64614	8	0	1.684	1.625	0.979	11
H03B	1981	6.51068	60	0	0.942	1.61667	0.958	4
H03C	1981	5.95566	37	0	0.656	1.78378	0.973	3
H03D	1981	6.34532	68	0	0.86	1.5	0.959	3
H03F	1981	5.94128	155	0	1.173	1.56129	0.93	2
H03G	1981	5.29384	98	0	1.27	1.45918	0.956	2
H03H	1981	3.18786	222	0	1.213	1.75676	0.937	2
H03J	1981	5.75794	70	0	1.399	1.67143	0.96	2
H03K	1981	5.23455	603	0	1.125	1.54063	0.908	2
H03L	1981	4.98072	82	0	0.725	1.60976	0.954	3
H03M	1981	3.97608	203	0	1.123	1.58621	0.936	2
H04B	1981	4.84189	389	0	1.212	1.64267	0.928	3
H04H	1981	5.07046	35	0	1.165	1.6	0.948	3
H04J	1981	6.25726	135	1	1.173	1.68148	0.959	2
H04K	1981	3.54582	22	1	0.787	1.72727	0.966	2
H04L	1981	5.33082	535	1	1.34	1.72336	0.926	2
H04M	1981	4.72406	323	1	1.284	1.613	0.902	2
H04N	1981	5.04522	872	1	1.073	1.70757	0.918	2
H04Q	1981	6.08411	239	1	1.348	1.65272	0.948	2
H04R	1981	5.25514	164	1	1.119	1.59146	0.905	2
H04S	1981	1.05981	13	1	1.115	1.38462	0.969	1
H04T	1981			0
H04W	1981	4.29354	52	0	0.945	1.65385	0.958	2
H05B	1981	6.25343	511	0	1.108	1.63405	0.847	3
H05C	1981	0	5	0	0.9	1.6	0.993	2.5
H05F	1981	5.5602	17	0	1.194	1.41176	0.971	3
H05G	1981	4.9396	49	0	1.127	1.53061	0.979	2
H05H	1981	5.6483	42	0	1.37	2.11905	0.961	3
H05K	1981	9.33948	642	0	1.07	1.95016	0.898	5
Y02B	1981	7.5679	394	0	1.314	1.51015	0.829	5
Y02C	1981	9.56571	49	0	0.972	1.83673	0.959	10
Y02E	1981	8.43103	1244	0	1.269	1.57315	0.809	5
Y02P	1981	8.8078	1314	0	1.282	2.11948	0.827	5
Y02T	1981	8.37372	587	0	1.102	1.59796	0.857	5
Y02W	1981	8.59676	413	0	1.394	1.64165	0.778	4
Y04S	1981	7.86258	45	0	1.106	1.48889	0.958	6.5
Y10S	1981	7.54813	4923	0	1.37	1.97014	0.798	4
Y10T	1981	7.11586	4591	0	1.28	1.68155	0.766	5
A01B	1982	3.45468	172	0	1.29545	1.22093	0.883	2
A01C	1982	5.15908	125	0	1.38406	1.208	0.871	2
A01D	1982	5.42435	256	0	1.55014	1.24609	0.822	2
A01F	1982	5.4176	159	0	1.12273	1.14465	0.922	2
A01G	1982	5.62798	268	0	1.73056	1.31343	0.773	3
A01H	1982	3.06463	17	0	2.13433	2.11765	0.973	2
A01J	1982	4.07632	62	0	1.46875	1.3871	0.899	2
A01K	1982	5.49289	299	0	1.5531	1.32441	0.77	2
A01L	1982	0	8	0	1.18182	1	0.975	1
A01M	1982	4.3188	77	0	1.6405	1.28571	0.923	3
A01N	1982	10.2915	1517	0	1.93746	1.58405	0.94	4
A21B	1982	5.73831	41	0	1.07273	1.4878	0.92	3
A21C	1982	3.04477	51	0	1.44828	1.29412	0.891	3
A21D	1982	4.2893	70	0	1.60408	1.85714	0.912	2
A22B	1982	1.82021	26	0	1.72881	1.19231	0.952	1
A22C	1982	9.44531	173	0	1.49813	1.26012	0.91	2
A23B	1982	4.78276	82	0	1.43956	1.7561	0.886	3
A23C	1982	6.89017	161	0	1.26519	1.9441	0.881	4
A23D	1982	8.67766	58	0	1.05532	1.91379	0.945	4
A23F	1982	4.95479	82	0	1.58553	1.68293	0.934	2
A23G	1982	6.19385	166	0	1.28683	1.66867	0.882	3
A23J	1982	5.59176	111	0	1.62725	1.73874	0.884	2
A23K	1982	6.8878	194	0	1.7361	1.87113	0.864	3
A23L	1982	6.40002	417	0	1.53194	1.92326	0.823	3
A23N	1982	3.83665	44	0	1.21552	1.43182	0.917	2
A23P	1982	5.65225	32	0	1.77551	1.625	0.943	4
A23V	1982	6.01888	17	0	1.53571	2.05882	0.971	4.5
A23Y	1982			0
A24B	1982	5.95513	70	0	1.78175	1.75714	0.958	3
A24C	1982	4.57192	40	0	2.17391	1.575	0.934	2.5
A24D	1982	2.21297	48	0	1.01527	1.6875	0.94	1
A24F	1982	0	28	0	1.57353	1.42857	0.931	2
A41B	1982	4.91512	15	0	1.86792	1.6	0.952	2
A41C	1982	0	4	0	1.08333	2	0.996	4
A41D	1982	5.9458	95	0	1.37551	1.36842	0.876	3.5
A41F	1982	4.14598	10	0	1.18519	2.1	0.968	4.5
A41G	1982	0	3	0	2.42857	1	0.992	3.5
A41H	1982	6.83957	29	0	1.72222	1.24138	0.958	2
A42B	1982	6.38872	50	0	1.1145	1.44	0.939	3
A42C	1982	0	3	0	2.5	1.66667	0.992	3
A43B	1982	6.2512	159	0	1.37761	1.12579	0.877	2
A43C	1982	5.4006	32	0	0.922078	1.15625	0.954	3.5
A43D	1982	3.10982	47	0	1.46465	1.87234	0.981	2
A44B	1982	6.65533	172	0	1.07527	1.12791	0.896	4
A44C	1982	2.87077	64	0	1.43443	1.17188	0.917	2
A44D	1982	0	4	0	1.5	0.75	0.993	3
A45B	1982	3.1696	16	0	1.27907	1.125	0.963	3
A45C	1982	5.42657	66	0	1.73545	1.27273	0.908	2
A45D	1982	5.65023	137	0	1.39793	1.43796	0.909	2
A45F	1982	2.79851	30	0	1.56944	1.1	0.942	3
A46B	1982	8.65597	61	0	1.46988	1.21311	0.917	5
A46D	1982	7.84844	24	0	1.51471	0.958333	0.965	4
A47B	1982	5.17649	216	0	1.75904	1.24537	0.817	2
A47C	1982	6.10377	214	0	1.73155	1.26636	0.782	3
A47D	1982	2.01571	26	0	1.25862	1.23077	0.941	2
A47F	1982	0	83	0	1.85455	1.16867	0.881	2
A47G	1982	7.37283	105	0	1.60887	1.2381	0.87	2
A47H	1982	2.55028	20	0	1.43333	1.35	0.952	2
A47J	1982	5.97847	231	0	1.72076	1.25108	0.857	2
A47K	1982	4.8859	124	0	1.71471	1.21774	0.872	2
A47L	1982	7.86301	163	0	1.89968	1.44172	0.87	3
A61B	1982	6.21433	1092	0	1.58936	1.54487	0.824	3
A61C	1982	6.18288	235	0	1.8405	1.37447	0.852	2
A61D	1982	5.94639	44	0	1.51282	1.43182	0.951	2.5
A61F	1982	8.85245	650	0	1.65522	1.36615	0.809	4
A61G	1982	6.24655	148	0	1.65452	1.39865	0.839	3
A61H	1982	5.04325	94	0	1.36731	1.2766	0.887	3
A61J	1982	6.87331	160	0	1.16529	1.45	0.886	5
A61K	1982	9.0265	2274	0	1.65285	1.98945	0.825	3
A61L	1982	8.03831	511	0	1.55463	1.78474	0.841	4
A61M	1982	7.1637	761	0	1.29196	1.5979	0.804	4
A61N	1982	6.13506	257	0	1.97667	1.67704	0.869	3
A61Q	1982	10.7458	423	0	1.61418	1.71395	0.901	6
A62B	1982	5.69841	85	0	1.29688	1.29412	0.907	2
A62C	1982	11.7904	80	0	1.38947	1.3125	0.902	3
A62D	1982	6.07231	49	0	1.2847	2.08163	0.95	5
A63B	1982	5.60557	206	0	1.74842	1.26214	0.799	3
A63C	1982	5.50473	164	0	1.42587	1.2561	0.903	2
A63D	1982	0	12	0	1	1.41667	0.977	3
A63F	1982	3.8268	158	0	1.30603	1.36709	0.884	3
A63G	1982	2.42394	16	0	1.97727	1.25	0.967	2
A63H	1982	3.03737	123	0	1.43046	1.26829	0.894	2
A63J	1982	0	2	0	2	1	0.992	3.5
A63K	1982		3	0	2.125	1.66667	0.988
B01B	1982	0	1	0	2.66667	2		7
B01D	1982	8.10772	1653	0	1.66367	1.77798	0.808	4
B01F	1982	7.11952	414	0	1.96532	1.75604	0.816	5
B01J	1982	9.0563	1623	0	1.77179	1.9655	0.86	5
B01L	1982	7.78238	123	0	1.65877	1.72358	0.903	3
B02B	1982	2.9097	9	0	2.42857	1.22222	0.98	1
B02C	1982	4.85392	141	0	1.63298	1.53901	0.874	2
B03B	1982	7.92739	99	0	1.65706	1.71717	0.895	5
B03C	1982	6.85875	105	0	1.68966	1.64762	0.941	2
B03D	1982	8.5287	59	0	1.21891	1.88136	0.948	6
B04B	1982	5.29796	98	0	1.74318	1.57143	0.934	3
B04C	1982	7.58004	56	0	1.663	1.55357	0.909	4
B05B	1982	5.49145	406	0	1.54737	1.44335	0.834	3
B05C	1982	6.6876	174	0	1.58077	1.58621	0.893	4
B05D	1982	7.76118	224	0	1.8006	1.78125	0.882	5.5
B06B	1982	3.81943	61	0	1.71204	1.7377	0.934	3
B07B	1982	6.65966	110	0	1.5803	1.4	0.872	4
B07C	1982	4.42405	131	0	1.19948	1.77099	0.9	2
B08B	1982	5.28136	131	0	1.58808	1.48855	0.829	3
B09B	1982	7.97133	36	0	1.20202	1.88889	0.936	4.5
B09C	1982	3.91206	11	0	1	1.90909	0.98	4.5
B21B	1982	5.54568	176	0	1.54155	1.86932	0.922	3
B21C	1982	5.02921	137	0	2.04571	1.91241	0.856	3
B21D	1982	5.14108	395	0	1.61347	1.49367	0.809	3
B21F	1982	4.1205	62	0	1.94758	1.27419	0.924	3
B21G	1982	0.744264	9	0	0.894737	1.55556	0.967	4
B21H	1982	2.7646	19	0	1.79592	1.10526	0.953	2
B21J	1982	6.03216	67	0	1.64593	1.44776	0.918	3
B21K	1982	5.26865	68	0	1.50222	1.55882	0.905	4
B21L	1982	0	7	0	1.47368	1.42857	0.976	2
B22C	1982	2.93368	143	0	1.65854	1.59441	0.9	2
B22D	1982	6.33817	487	0	1.54839	1.82546	0.839	2
B22F	1982	8.56031	196	0	1.3662	1.86735	0.905	4
B23B	1982	6.3666	284	0	1.54454	1.32394	0.875	4
B23C	1982	7.40736	58	0	1.28169	1.27586	0.928	5
B23D	1982	4.5912	202	0	1.53783	1.5099	0.833	4
B23F	1982	3.76729	34	0	1.64228	1.32353	0.976	3
B23G	1982	0	15	0	1.78378	1.26667	0.952	2
B23H	1982	5.25466	74	0	1.5991	1.58108	0.947	1
B23K	1982	6.99206	601	0	1.63138	1.91015	0.838	2
B23P	1982	6.01103	193	0	1.60672	1.44041	0.828	4
B23Q	1982	7.02565	497	0	1.37575	1.48692	0.844	4
B24B	1982	3.92188	223	0	1.37903	1.52466	0.84	3
B24C	1982	3.41901	54	0	1.89952	1.55556	0.915	1
B24D	1982	9.06331	74	0	1.49801	1.41892	0.918	3
B25B	1982	4.06716	196	0	1.39936	1.38776	0.869	3
B25C	1982	1.71113	50	0	1.94444	1.3	0.951	2
B25D	1982	5.3135	67	0	1.83946	1.35821	0.946	3.5
B25F	1982	5.8068	24	0	1.16981	1.5	0.94	3
B25G	1982	4.38667	23	0	1.39706	1.6087	0.967	3.5
B25H	1982	4.30897	47	0	1.52586	1.29787	0.92	3
B25J	1982	7.6401	224	0	1.20096	1.79464	0.893	4
B26B	1982	1.35556	69	0	1.36916	1.21739	0.946	2
B26D	1982	6.26935	165	0	1.51323	1.41818	0.83	6
B26F	1982	6.47262	74	0	1.5545	1.44595	0.89	5
B27B	1982	5.03636	80	0	1.63415	1.075	0.889	3
B27C	1982	3.52251	17	0	2.0303	1.17647	0.961	3
B27D	1982	3.22299	13	0	0.823529	1.15385	0.959	2
B27F	1982	0	25	0	1.78947	1.28	0.93	2
B27G	1982	2.49173	47	0	1.92	1.3617	0.941	3
B27H	1982			0	3
B27J	1982	4.44268	3	0	0.4	1.66667	0.988	7
B27K	1982	7.63623	47	0	1.86458	1.51064	0.934	5.5
B27L	1982	2.78332	35	0	1.30645	1.4	0.945	3
B27M	1982	4.5307	33	0	1.44643	1.09091	0.914	1.5
B27N	1982	6.83169	47	0	1.91892	1.61702	0.956	3
B28B	1982	5.0966	190	0	1.74101	1.43158	0.802	3
B28C	1982	4.51393	35	0	1.66019	1.48571	0.912	3
B28D	1982	4.45203	71	0	1.58621	1.16901	0.879	5
B29B	1982	8.83304	227	0	1.70791	1.65639	0.888	6
B29C	1982	10.7257	1687	0	1.67135	1.68524	0.761	7
B29D	1982	7.89443	283	0	1.82122	1.67845	0.843	5
B29K	1982	10.4451	522	0	1.76849	1.86398	0.785	9
B29L	1982	10.5827	498	0	1.64467	1.70482	0.793	10
B30B	1982	4.00321	212	0	1.55081	1.45755	0.801	3
B31B	1982	8.60142	142	0	1.64642	1.26761	0.893	4
B31C	1982	4.83716	9	0	1.41176	1.22222	0.975	2.5
B31D	1982	8.16463	19	0	1.5	1.10526	0.971	9
B31F	1982	6.29028	50	0	1.60274	1.42	0.935	6
B32B	1982	9.55552	552	0	1.69364	1.86775	0.833	7
B33Y	1982			0
B41B	1982	3.51415	9	0	2.35593	2.44444	0.983	5
B41C	1982	6.0087	24	0	1.06667	1.54167	0.958	4
B41D	1982	0	1	0	1	1	0.996
B41F	1982	3.64152	332	0	1.37819	1.33133	0.91	2
B41G	1982	3.78153	3	0	1.33333	1	0.988	8
B41J	1982	5.44379	712	0	1.6155	1.6882	0.91	2
B41K	1982	3.76401	40	0	1.98261	1.375	0.951	2
B41L	1982	0	30	0	1.32394	1.56667	0.954	2
B41M	1982	8.74934	294	0	1.42359	1.96259	0.92	3
B41N	1982	6.40439	81	0	1.35606	1.79012	0.954	3
B41P	1982	2.3428	31	0	1.35821	1.35484	0.962	2
B42B	1982	3.16239	16	0	1.78947	1.4375	0.979	1
B42C	1982	6.45632	32	0	1.55102	1.71875	0.942	3
B42D	1982	11.5224	91	0	1.73122	1.45055	0.897	3
B42F	1982	0.846122	58	0	1.8125	1.17241	0.926	1.5
B42P	1982			0
B43K	1982	2.7977	54	0	1.61538	1.25926	0.934	3
B43L	1982	4.99739	60	0	1.31532	1.05	0.897	3
B43M	1982	0.864789	19	0	1.56757	1.10526	0.964	2
B44B	1982	4.7972	30	0	1.06803	2.13333	0.954	5
B44C	1982	7.28628	98	0	1.44337	1.42857	0.896	7
B44D	1982	4.28676	39	0	1.61818	1.61538	0.91	3
B44F	1982	5.88077	27	0	1.75676	1.59259	0.975	5
B60B	1982	7.26481	135	0	1.87145	1.41481	0.891	2
B60C	1982	6.59242	207	0	1.45213	1.59903	0.932	3
B60D	1982	3.62874	36	0	2.12838	1.27778	0.942	2
B60F	1982	2.43041	9	0	1.33333	1	0.976	2.5
B60G	1982	8.86658	189	0	1.37915	1.50794	0.894	5
B60H	1982	4.61449	95	0	1.70901	1.91579	0.952	4
B60J	1982	5.95972	197	0	1.23011	1.49746	0.912	2
B60K	1982	5.46357	316	0	1.78782	1.49051	0.902	4
B60L	1982	10.0834	98	0	1.92411	1.5102	0.946	5
B60M	1982	0	13	0	1.25714	2	0.955	2.5
B60N	1982	5.63848	175	0	1.619	1.46857	0.916	2
B60P	1982	4.43416	183	0	1.78522	1.26776	0.799	2
B60Q	1982	3.17891	77	0	1.74242	1.62338	0.914	2
B60R	1982	4.8663	374	0	1.56341	1.41711	0.871	2
B60S	1982	3.73624	70	0	1.99587	1.51429	0.895	2
B60T	1982	6.43165	370	0	1.6206	1.36757	0.925	2
B60V	1982	0	9	0	1.25	1.33333	0.984	2
B60W	1982	10.7159	91	0	1.23143	1.82418	0.954	9
B60Y	1982	6.55575	10	0	3.13953	1.2	0.973	9
B61B	1982	5.07494	38	0	1.84483	1.10526	0.944	3
B61C	1982	1.55996	19	0	2.25773	1.42105	0.986	2
B61D	1982	4.49932	53	0	1.77833	1.58491	0.94	3.5
B61F	1982	3.86867	53	0	2.04331	1.71698	0.94	2.5
B61G	1982	0	7	0	2.54545	1.85714	0.982	1
B61H	1982	5.50755	31	0	2.008	1.48387	0.976	3
B61J	1982	0	3	0	0.5	1	0.996	3
B61K	1982	2.12265	16	0	1.76316	1.625	0.973	3
B61L	1982	3.54935	46	0	1.96685	1.52174	0.948	2
B62B	1982	5.85228	84	0	1.47238	1.40476	0.882	3
B62C	1982		1	0	0	1	0.996	1
B62D	1982	4.85185	526	0	1.67698	1.38973	0.803	2
B62H	1982	0	20	0	1.15152	1.3	0.957	1
B62J	1982	0.416515	56	0	1.76423	1.125	0.929	1
B62K	1982	3.97428	89	0	1.505	1.13483	0.922	1.5
B62L	1982	11.1316	15	0	1.73171	1.53333	0.985	3
B62M	1982	5.49721	86	0	1.93035	0.953488	0.925	2
B63B	1982	5.18208	363	0	1.60976	1.2562	0.812	2
B63C	1982	3.23877	57	0	1.68085	1.33333	0.915	3
B63G	1982	2.12265	17	0	1.5	1.52941	0.974	1.5
B63H	1982	4.82428	108	0	1.5371	1.2963	0.861	2
B63J	1982	8.91409	9	0	2.16667	1.44444	0.971	4
B64B	1982	0	7	1	2.3	1.14286	0.991	2.5
B64C	1982	5.80426	197	1	1.24295	1.57868	0.928	2
B64D	1982	4.81478	122	1	1.19764	1.45902	0.896	3
B64F	1982	0	18	1	2.44444	1.33333	0.954	1
B64G	1982	4.81843	39	1	1.32609	1.74359	0.977	3
B65B	1982	5.88751	511	0	1.62419	1.29159	0.803	2
B65C	1982	7.36901	104	0	1.62193	1.30769	0.917	3
B65D	1982	7.87987	1343	0	1.76536	1.31124	0.741	2
B65F	1982	3.32112	54	0	1.42857	1.2963	0.919	2
B65G	1982	5.5539	824	0	1.5851	1.40898	0.773	2
B65H	1982	6.38849	789	0	1.71537	1.48923	0.817	3
B66B	1982	0	70	0	1.78261	1.32857	0.95	2.5
B66C	1982	2.20257	146	0	1.66301	1.42466	0.835	2
B66D	1982	6.02255	68	0	1.62745	1.32353	0.917	2
B66F	1982	6.39603	138	0	1.77681	1.21739	0.842	2
B67B	1982	3.86903	42	0	1.72727	1.16667	0.959	1
B67C	1982	5.33893	34	0	1.64602	1.23529	0.92	2
B67D	1982	6.36077	108	0	1.80114	1.39815	0.863	3
B68B	1982		2	0	2.14286	1	0.992	1
B68C	1982		5	0	1.42857	1	0.99	1
B68F	1982			0
B68G	1982	0	9	0	2.375	1.44444	0.972	3
B81B	1982			0
B81C	1982	0	2	0	1	2	0.996
B82B	1982			0
B82Y	1982	9.93369	92	0	1.43521	2.41304	0.942	7
C01B	1982	7.48666	746	0	1.93849	1.91153	0.881	4
C01C	1982	6.27655	51	0	1.43548	2.03922	0.959	2
C01D	1982	2.3508	25	0	2.43357	2.4	0.967	3
C01F	1982	8.13842	136	0	1.8074	2.02941	0.902	4
C01G	1982	9.05021	200	0	1.50668	2.195	0.909	5
C01P	1982	10.4165	247	0	1.84442	2.09312	0.904	7
C02F	1982	8.68028	611	0	1.89954	1.69722	0.818	4
C03B	1982	7.1097	340	0	1.47961	1.77647	0.888	4
C03C	1982	7.40172	306	0	1.74005	1.93791	0.872	4
C04B	1982	8.53366	853	0	1.55372	1.966	0.813	4
C05B	1982	2.45864	12	0	2.07692	2.25	0.966	3.5
C05C	1982	3.13979	28	0	1.92	1.53571	0.969	2
C05D	1982	5.2584	20	0	1.59259	2.05	0.941	1.5
C05F	1982	8.50067	65	0	1.86758	1.64615	0.884	5
C05G	1982	4.00087	29	0	1.48	1.93103	0.94	2
C06B	1982	4.98043	52	0	2.19703	2.09615	0.926	2
C06C	1982	1.80615	6	0	2.36	2.33333	0.988
C06D	1982	3.40948	10	0	1.85714	1.4	0.987	4
C06F	1982	0	2	0	1.55556	2	0.984	2
C07B	1982	9.06186	80	0	1.90476	2.325	0.944	7
C07C	1982	10.5013	3814	0	1.92717	1.92344	0.886	4
C07D	1982	10.1308	4548	0	1.84092	1.97449	0.891	3
C07F	1982	8.98259	890	0	1.99451	2.06966	0.913	4
C07G	1982	0	1	0	4.51282	1
C07H	1982	7.27639	389	0	1.76143	2.48586	0.892	2
C07J	1982	8.55675	177	0	1.96453	2	0.947	3
C07K	1982	9.74661	864	0	1.48309	2.26273	0.876	4
C08B	1982	5.49604	140	0	1.72727	2.12143	0.885	3
C08C	1982	4.78583	67	0	1.84674	2.10448	0.969	2.5
C08F	1982	7.68154	1490	0	1.89744	2.00134	0.908	2
C08G	1982	8.03655	1799	0	1.97435	1.86937	0.918	3
C08H	1982	4.61915	11	0	0.902439	2.90909	0.973	4.5
C08J	1982	8.77384	787	0	1.93062	2.00254	0.871	5
C08K	1982	8.70706	1089	0	1.93076	1.86685	0.9	3
C08L	1982	8.85969	1182	0	1.8437	1.9687	0.905	4
C09B	1982	6.85865	751	0	1.64229	1.34754	0.965	3
C09C	1982	10.4715	110	0	1.74249	1.97273	0.934	7
C09D	1982	8.15026	758	0	1.94483	1.90369	0.885	3
C09F	1982	3.84769	8	0	2.67742	1.5	0.979	2
C09G	1982	1.40586	11	0	1.90476	2.36364	0.986	1
C09H	1982	3.03871	5	0	2	1.4	0.988	6
C09J	1982	9.01684	346	0	1.78547	1.94509	0.912	4
C09K	1982	7.37822	611	0	1.47291	1.97218	0.884	4
C10B	1982	7.61101	148	0	1.71795	1.7973	0.944	2
C10C	1982	4.86997	53	0	0.986577	1.90566	0.967	2
C10F	1982	5.52509	5	0	1.44444	1.8	0.99	6.5
C10G	1982	7.15597	457	0	1.6129	1.81838	0.926	3
C10H	1982		2	0	1.75	0.5	0.996	1
C10J	1982	11.6054	128	0	1.88206	1.72656	0.93	9
C10K	1982	9.13826	58	0	1.40602	1.98276	0.958	6
C10L	1982	8.75778	264	0	1.67732	1.91288	0.881	3
C10M	1982	12.9718	265	0	1.88007	1.79623	0.912	13
C10N	1982	13.158	176	0	1.86293	1.77841	0.916	17
C11B	1982	7.87234	157	0	1.86301	1.93631	0.941	3
C11C	1982	6.012	34	0	1.36232	2.08824	0.961	2
C11D	1982	9.05608	495	0	1.76918	1.7798	0.917	4
C12C	1982	7.64652	47	0	1.92653	1.93617	0.935	3
C12F	1982	3.64901	4	0	1.75	2	0.983
C12G	1982	2.21574	28	0	1.32394	1.78571	0.947	1.5
C12H	1982	5.75091	15	0	1.51515	1.66667	0.969	12
C12J	1982	7.81847	3	0	1.85714	2	0.992	1
C12L	1982	0	2	0	1	1	0.996	2
C12M	1982	9.74236	143	0	1.44262	1.71329	0.872	4
C12N	1982	8.63576	733	1	1.33507	2.30559	0.825	4
C12P	1982	8.6311	463	1	1.61569	2.63283	0.848	4
C12Q	1982	8.77871	312	1	1.52983	2.125	0.918	4
C12R	1982	8.09681	196	0	1.78796	3.08673	0.919	5
C12Y	1982	6.99108	51	0	1.55909	2.58824	0.942	4
C13B	1982	5.18412	39	0	1.66949	1.51282	0.952	3
C13K	1982	4.49746	52	0	1.32099	2.05769	0.912	2.5
C14B	1982	0	19	0	1.37037	1.31579	0.955	2
C14C	1982	4.20894	24	0	2.31343	2.66667	0.968	2
C21B	1982	6.74176	126	0	1.71298	2.0873	0.943	3.5
C21C	1982	6.53445	194	0	1.68412	2.28351	0.888	3
C21D	1982	4.99058	246	0	1.41216	2.07724	0.872	3
C22B	1982	8.93681	353	0	1.65779	2.01416	0.863	4
C22C	1982	7.57058	363	0	1.48702	2.27273	0.873	3
C22F	1982	5.58617	67	0	1.27386	2	0.966	2.5
C23C	1982	7.07092	552	0	1.52106	2.125	0.875	4
C23D	1982	3.22562	13	0	2.16981	1.76923	0.973	2
C23F	1982	10.9844	144	0	1.72951	2.01389	0.901	3
C23G	1982	5.04196	87	0	1.65563	2.06897	0.918	3
C25B	1982	6.47893	319	0	1.87145	1.91223	0.888	3
C25C	1982	6.52518	158	0	1.48682	1.91772	0.922	2
C25D	1982	6.19301	251	0	1.62843	2.0239	0.885	3
C25F	1982	5.21049	33	0	1.688	1.93939	0.951	3.5
C30B	1982	8.61155	177	0	1.46999	1.87006	0.94	4
C40B	1982	4.93672	11	1	1.46939	2.09091	0.992	11
D01B	1982		4	0	1.88889	1	0.988	2
D01C	1982	0	1	0	0	3	0.996	3
D01D	1982	7.65566	110	0	1.91517	2.20909	0.933	4
D01F	1982	7.59426	257	0	1.27495	2.07004	0.915	4
D01G	1982	3.92935	50	0	2.11518	1.28	0.952	2
D01H	1982	5.69896	126	0	1.60538	1.62698	0.952	1
D02G	1982	7.53861	104	0	2.01934	1.91346	0.933	2.5
D02H	1982	2.45864	5	0	2.61111	1.4	0.986
D02J	1982	0	11	0	1.15254	2.63636	0.979	2
D03C	1982	4.51783	67	0	1.43023	0.955224	0.977	2
D03D	1982	7.86408	191	0	1.33537	1.39267	0.906	2
D03J	1982	2.22489	15	0	1.21429	1.53333	0.974	2
D04B	1982	4.97868	118	0	1.41404	1.39831	0.891	3
D04C	1982	5.12549	14	0	1.14286	1.28571	0.98	5
D04D	1982	0	2	0	2.16667	1.5		3
D04G	1982			0	3
D04H	1982	9.46655	184	0	1.75281	1.79891	0.908	5
D05B	1982	7.14266	80	0	2.08247	1.375	0.928	1.5
D05C	1982	4.80705	21	0	1.78571	1.19048	0.965	1
D05D	1982	7.19405	33	0	1.89552	1.30303	0.944	4
D06B	1982	4.70711	144	0	1.61609	1.125	0.929	2
D06C	1982	6.44928	34	0	1.625	1.55882	0.94	1
D06F	1982	6.02966	199	0	1.48214	1.40704	0.873	2
D06G	1982		2	0	1.75	1.5	0.996	2
D06H	1982	5.77972	26	0	1.63265	1.38462	0.948	4
D06J	1982	0	4	0	1.25	1	0.992
D06L	1982	4.90579	53	0	2.18142	1.86792	0.962	3
D06M	1982	7.7464	255	0	1.73116	2.10196	0.927	4
D06N	1982	8.39361	100	0	1.64906	1.95	0.935	10
D06P	1982	6.73235	194	0	1.8898	1.62887	0.968	4
D06Q	1982	5.16024	10	0	2.22857	1.9	0.988	22
D07B	1982	6.68426	53	0	1.58951	1.5283	0.911	4
D10B	1982	7.04095	63	0	1.81967	1.66667	0.934	7
D21B	1982	6.27571	33	0	1.82716	1.33333	0.956	5
D21C	1982	7.0963	84	0	1.85489	2.05952	0.915	3
D21D	1982	5.59645	39	0	1.42353	1.28205	0.967	2
D21F	1982	6.2889	156	0	1.54175	1.51282	0.892	3
D21G	1982	4.71017	26	0	1.93333	1.26923	0.959	3
D21H	1982	7.85955	303	0	1.83198	1.87789	0.899	5
D21J	1982	4.6685	9	0	0.958333	1.44444	0.976	4.5
E01B	1982	0	78	0	1.81346	1.21795	0.931	2.5
E01C	1982	4.30581	156	0	1.76687	1.28846	0.827	3
E01D	1982	4.19441	48	0	1.84106	1.29167	0.955	2
E01F	1982	4.3565	95	0	1.66431	1.35789	0.86	2
E01H	1982	2.27578	51	0	1.67742	1.2549	0.922	2
E02B	1982	5.1832	169	0	1.78354	1.31361	0.846	2
E02C	1982	0	1	0	2	1	0.996
E02D	1982	3.96906	192	0	1.87392	1.34896	0.804	2
E02F	1982	5.45824	159	0	1.852	1.41509	0.844	3
E03B	1982	0.578245	13	0	2.507	1.46154	0.969	4.5
E03C	1982	4.43623	78	0	1.347	1.24359	0.909	4
E03D	1982	3.00814	59	0	1.81	1.49153	0.923	2
E03F	1982	3.40575	67	0	1.54	1.13433	0.904	3
E04B	1982	6.059	496	0	1.807	1.34073	0.748	3
E04C	1982	6.68844	328	0	1.635	1.32927	0.763	3
E04D	1982	6.40427	157	0	1.723	1.33758	0.851	2
E04F	1982	5.08318	225	0	1.408	1.36	0.841	3
E04G	1982	3.6927	181	0	1.666	1.1989	0.803	3
E04H	1982	4.96974	227	0	1.554	1.39648	0.831	2
E05B	1982	5.80083	234	0	1.315	1.26923	0.858	3
E05C	1982	4.67257	87	0	1.84	1.28736	0.893	3
E05D	1982	8.0275	126	0	1.871	1.30952	0.867	5
E05F	1982	6.42242	116	0	1.619	1.34483	0.902	5.5
E05G	1982	5.22699	36	0	1.592	1.30556	0.94	2
E05Y	1982	7.71986	216	0	1.709	1.33333	0.858	5
E06B	1982	7.06782	410	0	1.759	1.30976	0.78	3
E06C	1982	1.54618	45	0	1.49	1.24444	0.893	2
E21B	1982	5.52029	463	0	1.308	1.48164	0.857	3
E21C	1982	3.95425	46	0	1.667	1.56522	0.964	3
E21D	1982	5.93384	92	0	1.88	1.70652	0.892	3
E21F	1982	2.81178	32	0	1.692	1.78125	0.95	3
F01B	1982	6.67278	67	0	1.673	1.38806	0.886	3.5
F01C	1982	7.19802	121	0	1.675	1.2562	0.932	3.5
F01D	1982	5.78393	180	0	1.502	1.6	0.94	3
F01K	1982	5.90892	110	0	1.789	1.37273	0.913	4
F01L	1982	8.41247	130	0	1.493	1.42308	0.91	3
F01M	1982	5.96218	45	0	1.511	1.73333	0.955	4
F01N	1982	7.45381	102	0	1.787	1.91176	0.913	7
F01P	1982	6.47796	90	0	1.411	1.56667	0.942	3
F02B	1982	10.3092	746	0	1.324	1.55228	0.822	5
F02C	1982	5.2075	125	0	1.645	1.4	0.932	5
F02D	1982	8.93271	332	0	1.336	1.71386	0.917	4
F02F	1982	8.7324	166	0	1.177	1.42169	0.937	5
F02G	1982	8.06317	74	0	1.49	1.41892	0.928	5
F02K	1982	5.2655	53	0	1.139	1.5283	0.981	3
F02M	1982	8.67664	447	0	1.508	1.52125	0.883	4
F02N	1982	6.09392	28	0	1.505	1.89286	0.96	3
F02P	1982	7.39673	188	0	1.533	1.85638	0.948	3
F03B	1982	6.40853	72	0	1.705	1.19444	0.868	2.5
F03C	1982	0	10	0	2.037	1.2	0.972	5
F03D	1982	8.11677	85	0	1.857	1.22353	0.875	4
F03G	1982	4.93375	51	0	1.971	1.23529	0.953	2
F03H	1982		1	0	0	1		2
F04B	1982	4.60616	313	0	1.503	1.3738	0.84	2
F04C	1982	3.99906	171	0	1.524	1.36842	0.916	2
F04D	1982	4.27482	199	0	1.666	1.53266	0.862	3
F04F	1982	5.8499	33	0	1.93	1.06061	0.966	2
F05B	1982	8.11962	96	0	1.815	1.30208	0.865	5
F05C	1982	9.33829	88	0	1.31	1.63636	0.947	6
F05D	1982	6.79596	76	0	1.454	1.47368	0.971	4
F15B	1982	7.01999	358	0	1.592	1.35475	0.841	3
F15C	1982	2.9495	16	0	2.213	1.4375	0.983	5
F15D	1982	4.98992	15	0	2.105	1.73333	0.972	4.5
F16B	1982	4.66897	481	0	1.679	1.32848	0.771	3
F16C	1982	6.16548	401	0	1.803	1.58354	0.86	5
F16D	1982	6.80605	636	0	1.382	1.3805	0.863	3
F16F	1982	5.13676	305	0	1.617	1.52787	0.878	3
F16G	1982	3.13865	101	0	1.643	1.46535	0.905	2
F16H	1982	6.86172	744	0	1.568	1.35618	0.822	4
F16J	1982	5.78095	296	0	1.549	1.52027	0.851	3
F16K	1982	5.47912	602	0	1.542	1.34718	0.807	3
F16L	1982	5.3878	802	0	1.72	1.51496	0.75	3
F16M	1982	8.63199	88	0	1.625	1.56818	0.9	6
F16N	1982	4.46	62	0	1.483	1.46774	0.921	2.5
F16P	1982	4.24137	31	0	1.756	1.67742	0.959	2
F16S	1982	0	1	0	3	1
F16T	1982	4.11995	9	0	2.08	1.33333	0.983	2
F17B	1982	0	1	0	2.667	1	0.996	7
F17C	1982	11.4066	134	0	1.593	1.74627	0.88	8
F17D	1982	3.97205	23	0	1.905	1.69565	0.961	3
F21H	1982		2	0	0.667	1.5	0.996	2
F21K	1982	5.63561	14	0	2.534	2.07143	0.975	11
F21L	1982	6.24421	13	0	1.667	1.53846	0.966	1
F21S	1982	6.63217	101	0	1.345	1.07921	0.922	3
F21V	1982	6.79982	135	0	1.716	1.39259	0.897	3
F21W	1982	6.60215	32	0	1.649	1.28125	0.965	8
F21Y	1982	7.35478	27	0	1.393	1.55556	0.955	8.5
F22B	1982	5.19086	139	0	1.803	1.56115	0.923	3
F22D	1982	0	13	0	1.077	1.53846	0.975	2.5
F22G	1982	4.2322	11	0	1.095	1.18182	0.988	4
F23B	1982	6.31365	36	0	1.449	1.25	0.92	3
F23C	1982	6.63452	127	0	1.78	1.9685	0.914	3
F23D	1982	5.60725	182	0	1.884	1.6978	0.872	2
F23G	1982	6.48484	101	0	1.939	1.47525	0.893	4
F23H	1982	6.4085	25	0	1.75	1.16	0.941	3
F23J	1982	6.41971	80	0	1.336	1.4625	0.906	4
F23K	1982	5.05512	79	0	1.888	1.58228	0.88	3.5
F23L	1982	5.95081	101	0	1.694	1.30693	0.894	5
F23M	1982	6.39243	52	0	1.822	1.55769	0.925	4
F23N	1982	8.85142	123	0	1.423	1.64228	0.889	6
F23Q	1982	5.19919	52	0	1.276	1.67308	0.95	2
F23R	1982	2.01203	27	0	1.317	2	0.976	3.5
F24B	1982	5.89682	85	0	1.508	1.25882	0.849	2
F24C	1982	4.47449	137	0	1.763	1.33577	0.889	2
F24D	1982	9.63747	282	0	1.796	1.32624	0.841	3
F24F	1982	7.52391	206	0	1.93	1.54369	0.85	3
F24H	1982	7.17057	177	0	1.995	1.33898	0.84	4
F24J	1982	9.52445	310	0	2.112	1.38387	0.843	5
F25B	1982	8.0723	293	0	1.794	1.53584	0.867	4
F25C	1982	3.74377	21	0	1.246	1.52381	0.959	3
F25D	1982	5.96597	132	0	1.726	1.50758	0.877	3
F25J	1982	10.2448	41	0	1.19	1.58537	0.978	15
F26B	1982	6.10451	192	0	1.65	1.65104	0.864	4
F27B	1982	6.48451	242	0	1.517	1.6405	0.873	4
F27D	1982	6.69105	241	0	1.461	1.91701	0.843	4
F27M	1982	3.04924	12	0	1.174	1.16667	0.973	11
F28B	1982	1.4166	18	0	1.806	2.22222	0.983	4
F28C	1982	2.61738	35	0	1.71	2.08571	0.925	1.5
F28D	1982	6.73192	341	0	1.924	1.6305	0.833	4
F28F	1982	6.67998	349	0	1.762	1.67049	0.853	4
F28G	1982	3.39736	36	0	1.73	1.77778	0.951	3
F41A	1982	6.45844	165	0	1.575	1.37576	0.903	2
F41B	1982	0	21	0	1.488	1.04762	0.953	1
F41C	1982	7.60095	25	0	1.313	1.24	0.969	2
F41F	1982	0.423814	21	0	1.231	1.57143	0.969	3
F41G	1982	5.27506	81	0	1.866	1.5679	0.925	2
F41H	1982	4.05269	30	0	1.739	1.86667	0.943	3
F41J	1982	1.06784	20	0	1.603	1.85	0.965	1
F42B	1982	3.85826	180	0	1.359	1.82222	0.913	2
F42C	1982	3.31164	62	0	1.331	1.75806	0.941	2
F42D	1982	1.93501	20	0	1.769	1.35	0.959	3
G01B	1982	5.46773	428	0	1.532	1.58645	0.822	2
G01C	1982	2.48089	184	0	1.52	1.83152	0.889	1
G01D	1982	4.56501	341	0	1.708	1.53666	0.881	3
G01F	1982	5.65146	493	0	1.481	1.58215	0.817	2
G01G	1982	4.7033	200	0	1.472	1.455	0.888	2
G01H	1982	4.32696	69	0	1.377	1.57971	0.946	3
G01J	1982	8.53397	169	0	1.3	1.76923	0.872	3
G01K	1982	5.13446	210	0	1.627	1.78571	0.8	2
G01L	1982	4.53675	292	0	1.615	1.77397	0.852	3
G01M	1982	4.93019	201	0	1.561	1.70647	0.86	3
G01N	1982	6.18931	2183	1	1.489	1.8809	0.771	3
G01P	1982	4.00328	206	0	1.631	1.73786	0.872	2.5
G01Q	1982	3.57752	4	0	0.889	2.25	0.996	5
G01R	1982	5.23883	731	0	1.486	1.70451	0.881	2
G01S	1982	5.49145	422	0	1.735	1.59716	0.896	2
G01T	1982	3.73867	141	0	1.598	1.84397	0.944	2
G01V	1982	3.63952	183	0	1.363	1.52459	0.904	2
G01W	1982	2.5319	13	0	1.71	1.38462	0.967	2
G02B	1982	7.21799	1025	0	1.535	1.72098	0.881	3
G02C	1982	4.94961	100	0	1.472	1.37	0.93	3
G02F	1982	5.69149	309	0	1.758	1.82848	0.931	3
G03B	1982	4.08524	464	0	2.052	1.5819	0.887	2
G03C	1982	6.81398	534	0	1.53	1.91386	0.939	3
G03D	1982	3.83968	82	0	1.862	1.62195	0.941	1
G03F	1982	6.7419	644	0	1.66	1.95963	0.934	3
G03G	1982	5.86402	623	0	1.463	2.05136	0.908	2
G03H	1982	6.96146	47	0	1.21	1.61702	0.972	5
G04B	1982	4.95188	74	0	1.354	1.05405	0.988	2
G04C	1982	2.93026	55	0	1.586	1.29091	0.984	2
G04D	1982	0	4	0	2.312	2	0.996	14
G04F	1982	6.17811	44	0	1.415	1.54545	0.951	2
G04G	1982	4.03335	63	0	1.78	1.5873	0.968	2.5
G04R	1982	0	4	0	1.9	1	0.992	3
G05B	1982	6.72773	591	0	1.361	1.77157	0.854	4
G05D	1982	6.06786	439	0	1.951	1.59909	0.833	3
G05F	1982	3.62112	113	0	1.885	1.67257	0.954	2
G05G	1982	6.89018	89	0	1.089	1.59551	0.919	6
G06C	1982	0	4	1	1.714	1.25	0.984	2
G06D	1982			1
G06E	1982	0	9	1	0.933	2.33333	0.98	2
G06F	1982	6.44184	1394	1	1.273	1.91679	0.886	2
G06G	1982	2.60704	37	1	1.735	1.2973	0.98	2.5
G06J	1982	1.59339	9	1	1	1.22222	0.988	1
G06K	1982	7.18949	538	0	1.439	1.68216	0.889	3
G06M	1982	4.2143	23	1	1.918	1.6087	0.957	3
G06N	1982		1	0	1	1
G06Q	1982	7.54082	128	1	1.668	1.71875	0.908	5
G06T	1982	4.40578	155	0	1.406	2.07097	0.941	3
G07B	1982	6.05318	65	0	0.866	1.41538	0.95	3.5
G07C	1982	6.45063	201	0	1.476	1.61194	0.871	3
G07D	1982	8.0788	122	0	1.473	1.64754	0.92	3
G07F	1982	7.12944	276	0	1.632	1.5471	0.863	4
G07G	1982	4.54945	22	0	1.535	1.90909	0.951	5
G08B	1982	4.95128	295	0	1.586	1.5322	0.854	2
G08C	1982	3.87377	58	0	1.773	1.81034	0.926	3
G08G	1982	1.62605	44	0	2.234	1.54545	0.95	2
G09B	1982	5.49805	160	0	1.42	1.71875	0.902	2
G09C	1982	0	2	0	3	1.5	0.988
G09D	1982	0	5	0	0.857	1.2	0.984	2
G09F	1982	4.97895	244	0	1.687	1.44672	0.833	2
G09G	1982	5.11344	285	0	1.318	1.89123	0.917	2
G10B	1982		3	0	1.2	1.33333	0.996	2
G10C	1982	0	10	0	1.944	0.9	0.983	1
G10D	1982	0	39	0	1.393	1.17949	0.948	2
G10F	1982		1	0	3.727	1	0.996
G10G	1982		1	0	2.714	1	0.996
G10H	1982	3.83935	59	0	2.01	1.57627	0.963	2
G10K	1982	5.59657	191	0	1.48	1.87435	0.91	3
G10L	1982	4.21246	110	0	1.309	1.84545	0.956	2
G11B	1982	9.06041	1485	0	1.161	1.74007	0.917	3
G11C	1982	6.60252	666	1	1.837	1.48198	0.943	2
G12B	1982	4.82466	55	0	1.569	1.61818	0.926	4
G21B	1982	9.36263	5	0	2.714	1	0.996
G21C	1982	6.96743	340	0	1.532	1.89412	0.953	4
G21D	1982	6.8771	25	0	1.471	2.08	0.962	3
G21F	1982	6.038	213	0	1.708	2.18779	0.936	2
G21G	1982	2.64902	12	0	1.581	1.91667	0.986	1
G21H	1982	0	1	0	2.25	1	0.996	6
G21J	1982			0
G21K	1982	5.70411	91	0	1.52	1.64835	0.96	3
G21Y	1982	9.62838	90	0	1.306	1.83333	0.98	6
H01B	1982	6.47651	532	0	1.755	1.83083	0.893	4
H01C	1982	6.36213	146	0	1.816	2	0.934	3
H01F	1982	5.6295	469	0	1.547	1.97868	0.874	3
H01G	1982	5.64118	198	0	1.647	1.93434	0.936	2
H01H	1982	5.89698	870	0	1.462	1.7	0.876	2
H01J	1982	5.34478	753	0	1.658	1.96016	0.92	2
H01K	1982	0	40	0	1.456	1.775	0.964	2
H01L	1982	8.88516	2258	1	1.616	1.81798	0.902	4
H01M	1982	6.91638	592	0	1.26	1.65034	0.891	3
H01P	1982	4.2561	128	0	1.657	1.71875	0.968	2
H01Q	1982	4.61943	227	0	1.78	1.4978	0.912	2
H01R	1982	6.79124	830	0	1.561	1.58554	0.844	3
H01S	1982	6.20582	221	1	1.567	1.99548	0.941	3
H01T	1982	6.49972	78	0	1.396	1.58974	0.924	3
H02B	1982	2.17088	115	0	1.62	1.81739	0.924	2
H02G	1982	7.30911	283	0	1.569	1.62544	0.831	2
H02H	1982	4.65233	218	0	1.808	1.83486	0.897	2
H02J	1982	5.94231	168	0	1.858	1.46429	0.897	4
H02K	1982	6.22956	504	0	1.391	1.58135	0.854	3
H02M	1982	5.85837	317	0	1.43	1.47003	0.894	2
H02N	1982	1.04803	20	0	1.283	1.8	0.981	2.5
H02P	1982	7.12748	348	0	1.438	1.4569	0.868	2
H02S	1982	6.4879	13	0	1.342	2	0.972	6
H03B	1982	6.37455	70	0	1.42	1.51429	0.961	3
H03C	1982	5.43748	47	0	1.387	1.6383	0.964	3
H03D	1982	6.15772	80	0	1.228	1.5	0.949	3.5
H03F	1982	5.0954	179	0	1.59	1.5419	0.93	2
H03G	1982	3.48438	109	0	1.63	1.46789	0.948	3
H03H	1982	4.5116	242	0	1.643	1.67355	0.932	2
H03J	1982	4.49638	77	0	2.052	1.53247	0.951	2
H03K	1982	4.86752	720	0	1.464	1.52778	0.912	2
H03L	1982	5.49593	101	0	1.329	1.59406	0.956	2
H03M	1982	4.05601	256	0	1.452	1.62891	0.935	2
H04B	1982	5.39416	498	0	1.412	1.55422	0.921	2
H04H	1982	4.06792	34	0	1.715	1.58824	0.943	2
H04J	1982	6.14855	147	1	1.658	1.65986	0.961	2
H04K	1982	2.55591	30	1	1.172	1.56667	0.971	2
H04L	1982	6.03662	643	1	1.594	1.69829	0.921	2
H04M	1982	5.42948	372	1	1.478	1.74462	0.91	2
H04N	1982	7.31823	1171	1	1.269	1.69342	0.91	2
H04Q	1982	5.54603	276	1	1.461	1.76812	0.943	2
H04R	1982	4.32072	196	1	1.593	1.53571	0.893	2
H04S	1982	1.45662	16	1	1.279	1.3125	0.97	2
H04T	1982			0
H04W	1982	3.57099	73	0	1.244	1.50685	0.952	3
H05B	1982	5.81187	587	0	1.59	1.6661	0.845	3
H05C	1982	0	4	0	1.9	1.25	0.993
H05F	1982	4.46448	21	0	1.717	1.28571	0.971	2
H05G	1982	5.52601	65	0	1.527	1.47692	0.978	3
H05H	1982	5.4575	49	0	1.767	2	0.962	3
H05K	1982	9.81265	828	0	1.455	1.86353	0.887	5
Y02B	1982	7.02279	432	0	1.782	1.52778	0.825	5
Y02C	1982	8.68191	53	0	1.461	2.09434	0.966	5
Y02E	1982	8.35164	1325	0	1.741	1.6483	0.802	5
Y02P	1982	8.77029	1497	0	1.689	2.10554	0.817	5
Y02T	1982	7.92511	724	0	1.513	1.63398	0.852	5
Y02W	1982	8.86199	432	0	1.903	1.6088	0.797	5
Y04S	1982	8.25902	63	0	1.263	1.39683	0.949	8
Y10S	1982	7.52172	5751	0	1.707	2.004	0.792	5
Y10T	1982	7.55778	5564	0	1.624	1.68494	0.763	5
A01B	1983	2.71849	190	0	1.92994	1.17895	0.881	2
A01C	1983	2.388	150	0	1.63682	1.28667	0.865	2
A01D	1983	4.20666	290	0	1.8361	1.22069	0.839	2
A01F	1983	4.58375	162	0	1.67986	1.16667	0.918	2
A01G	1983	5.70236	308	0	2.10944	1.33117	0.748	2
A01H	1983	5.11173	27	0	1.75	2.22222	0.977	3
A01J	1983	3.11434	75	0	1.83012	1.4	0.896	2.5
A01K	1983	5.01171	332	0	2.0453	1.31627	0.745	1.5
A01L	1983	0	10	0	1.5	1	0.969	1.5
A01M	1983	5.68128	93	0	2.15878	1.26882	0.904	2
A01N	1983	10.5025	1691	0	2.2937	1.62626	0.932	4
A21B	1983	3.5621	43	0	1.5	1.60465	0.927	8
A21C	1983	4.34757	73	0	1.38672	1.41096	0.907	2.5
A21D	1983	5.17452	86	0	1.85465	1.80233	0.926	2.5
A22B	1983	1.85562	37	0	1.75	1.16216	0.941	1
A22C	1983	8.20469	189	0	1.96912	1.24868	0.921	2
A23B	1983	6.07657	91	0	2.01818	1.75824	0.889	3
A23C	1983	5.48857	166	0	1.95938	1.8494	0.886	4
A23D	1983	8.9124	62	0	1.67708	1.91935	0.951	3.5
A23F	1983	4.90164	84	0	1.94554	1.86905	0.939	3
A23G	1983	6.57696	193	0	1.59828	1.76684	0.892	4
A23J	1983	5.38516	93	0	2.12474	2.09677	0.88	2
A23K	1983	6.69466	211	0	1.94045	2.03318	0.864	4
A23L	1983	6.69067	465	0	1.94254	1.94194	0.845	3
A23N	1983	2.6168	48	0	1.8227	1.35417	0.915	2
A23P	1983	4.81128	45	0	1.97101	1.66667	0.943	3
A23V	1983	7.17958	23	0	1.61364	2.52174	0.972	5
A23Y	1983			0
A24B	1983	4.61076	87	0	1.94722	1.75862	0.956	2
A24C	1983	2.88367	42	0	2.23469	1.66667	0.935	1
A24D	1983	7.05529	61	0	1.44262	1.72131	0.943	2
A24F	1983	1.15745	27	0	2.27273	1.40741	0.953	2
A41B	1983	4.16366	18	0	2.33846	1.22222	0.96	2
A41C	1983	0	6	0	1.5625	1.83333	0.996	2
[truncated: 21,581 more rows]
